# Supplementary material for: Frequent associations between CTL and T-Helper epitopes in HIV-1 genomes and implications for multi-epitope vaccine designs
Source: BMC Microbiol. 2010 Aug 9;10:212. doi: 10.1186/1471-2180-10-212 (PMC2924856; doi:10.1186/1471-2180-10-212)
Supplement: Additional file 1 — 90 HIV-1 reference sequences included in the study. 90 HIV-1 reference sequences (as per 2007 subtype reference set of the HIV Sequence database, Los Alamos National Laboratory) used for the analysis of epitope presence. [file 1471-2180-10-212-S1.XLS]

## Sheet: AF-1
Additional file-1: 90 HIV-1 reference sequences (as per 2007 subtype reference set of the HIV Sequence database, Los Alamos National Laboratory) used for the analysis of epitope presence.
	Group	Subtype	Sequence name*	Subtype	Sequence name
	M	A1	A1.AU.x.PS1044_Day0.DQ676872	CRFs	01_AE.TH.90.CM240.U54771
			A1.KE.94.Q23_17.AF004885		01_AE.TH.93.93TH051.AB220944
			A1.RW.92.92RW008.AB253421		02_AG.CM.99.pBD6_15.AY271690
			A1.UG.92.92UG037.AB253429		02_AG.NG.x.IBNG.L39106
		A2	A2.CD.97.97CDKS10.AF286241		03_AB.BY.00.98BY10443.AF414006
			A2.CD.97.97CDKTB48.AF286238		04_cpx.GR.91.97PVCH.AF119820
			A2.CY.94.94CY017_41.AF286237		04_cpx.GR.97.97PVMY.AF119819
		B	B.FR.83.HXB2_LAI_IIIB_BRU.K03455		05_DF.BE.x.VI1310.AF193253
			B.NL.00.671_00T36.AY423387		06_cpx.EE.01.EE0359.AY535659
			B.TH.90.BK132.AY173951		06_cpx.GH.03.03GH173_06.AB286851
			B.US.98.1058_11.AY331295		06_cpx.ML.95.95ML127.AJ288982
			B.US.98.15384_1.DQ853463		06_cpx.ML.95.95ML84.AJ245481
		C	C.BR.92.BR025_d.U52953		06_cpx.RU.05.04RU001.DQ400856
			C.ET.86.ETH2220.U46016		06_cpx.SN.97.97SE1078.AJ288981
			C.IN.95.95IN21068.AF067155		07_BC.CN.97.97CN001.AF286226
			C.ZA.04.SK164B1.AY772699		08_BC.CN.98.98CN006.AF286229
		D	D.CD.83.ELI.K03454		09_cpx.CI.00.00IC_10092.AJ866553
			D.CM.01.01CM_4412HAL.AY371157		10_CD.TZ.96.96TZ_BF061.AF289548
			D.TZ.01.A280.AY253311		11_cpx.CM.95.1816.AF492624
			D.UG.94.94UG114.U88824		12_BF.AR.97.A32879.AF408629
		F1	F1.BE.93.VI850.AF077336		12_BF.AR.97.A32989.AF408630
			F1.BR.93.93BR020_1.AF005494		12_BF.AR.99.ARMA159.AF385936
			F1.FI.93.FIN9363.AF075703		13_cpx.CM.02.02CM_A1394.DQ845388
			F1.FR.96.MP411.AJ249238		14_BG.DE.01.9196_01.AY882421
		F2	F2.CM.02.02CM_0016BBY.AY371158		15_01B.TH.99.99TH_MU2079.AF516184
			F2.CM.95.MP255.AJ249236		16_A2D.KR.97.97KR004.AF286239
			F2.CM.95.MP257.AJ249237		18_cpx.CU.99.CU76.AY586540
			F2.CM.97.CM53657.AF377956		19_cpx.CU.99.CU29.AY588971
		G	G.BE.96.DRCBL.AF084936		20_BG.ES.99.R77.AY586544
			G.KE.93.HH8793_12_1.AF061641		21_A2D.KE.91.KNH1254.AY945737
			G.NG.92.92NG083.U88826		23_BG.CU.03.CB118.AY900571
			G.PT.x.PT2695.AY612637		24_BG.CU.03.CB378.AY900574
		H	H.BE.93.VI991.AF190127		25_cpx.CM.01.101BA.DQ826726
			H.BE.93.VI997.AF190128		27_cpx.FR.04.04CD_FR_KZS.AM851091
			H.CF.90.056.AF005496		28_BF.BR.99.BREPM12313.DQ085872
		J	J.CD.97.J_97DC_KTB147.EF614151		29_BF.BR.99.BREPM11948.DQ085871
			J.SE.93.SE7887.AF082394		31_BC.BR.02.110PA.EF091932
			J.SE.94.SE7022.AF082395		33_01B.MY.05.05MYKL045_1.DQ366662
		K	K.CD.97.EQTB11C.AJ249235		34_01B.TH.99.OUR2478P.EF165541
			K.CM.96.MP535.AJ249239		35_AD.AF.05.05AF026.EF158043
	N		N.CM.02.DJO0131.AY532635		36_cpx.CM.00.00CMNYU830.EF087994
			N.CM.95.YBF30.AJ006022		37_cpx.CM.00.00CMNYU926.EF116594
			N.CM.97.YBF106.AJ271370		42_BF.LU.03.luBF_05_03.EU170155
	O		O.BE.87.ANT70.L20587
			O.CM.91.MVP5180.L20571
			O.CM.98.98CMU2901.AY169812
			O.SN.99.SEMP1300.AJ302647
	* The last part of the names indicates the respective GenBank accession numbers.
