# Supplementary material for: Frequent associations between CTL and T-Helper epitopes in HIV-1 genomes and implications for multi-epitope vaccine designs
Source: BMC Microbiol. 2010 Aug 9;10:212. doi: 10.1186/1471-2180-10-212 (PMC2924856; doi:10.1186/1471-2180-10-212)
Supplement: Additional file 2 — Epitopes included in the study. 606 epitopes used in the analyses. Only epitopes shown to be immunogenic in human were collected from the HIV Immunology database by Los Alamos National Laboratory. Start and End refer to amino acid coordinates in reference HXB2 genome. [file 1471-2180-10-212-S2.XLS]

## Sheet: AF-2
Additional file-2: 606 epitopes used in the analyses. Only epitopes shown to be immunogenic in human were collected from the HIV Immunology database by Los Alamos National Laboratory. Start and End refer to amino acid coordinates in reference HXB2 genome.
CTL					Th					Ab
Epitope sequence	Gene/Protein		Start	End	Epitope sequence	Gene/Protein		Start	End	Epitope sequence	Gene/Protein		Start	End
GELDRWEKI	Gag	p17	11	19	MGARASVLSGGELDRWEK	Gag	p17	1	18	AAMQMLKETINE	Gag	p24	64	75
KIRLRPGGK	Gag	p17	18	26	ASILRGGKLDKW	Gag	p17	5	16	KDSWTVNDIQKLVGK	Pol	RT	249	263
IRLRPGGKK	Gag	p17	19	27	SGGELDRWEKIRLRPGGK	Gag	p17	9	26	LTEEAELELA	Pol	RT	295	304
RLRPGGKKK	Gag	p17	20	28	GGKLDAWEKIRLRPG	Gag	p17	10	24	IIEQLIKKEKV	Pol	RT	521	531
RLRPGGKKKY	Gag	p17	20	29	EKIRLRPGGKKKYKL	Gag	p17	17	31	YGRKKRRQRRRPPQ	Tat		47	60
GGKKKYKLK	Gag	p17	24	32	EKIRLRPGGKKKYKLKHI	Gag	p17	17	34	CTDLKNDTNTNSSSGRMMMEK	Env	gp160	131	151
KYKLKHIVW	Gag	p17	28	36	EKIRLRPGGKKKYKLHKI	Gag	p17	17	34	ISTSIRGKVQKEYAFFYKLD	Env	gp160	161	180
HLVWASREL	Gag	p17	33	41	RLRPGGKKHYM	Gag	p17	20	30	FYKLDIVPIDNTTTSYRLISC	Env	gp160	176	196
LVWASRELERF	Gag	p17	34	44	LRPGGKKKYKLKHIV	Gag	p17	21	35	PIPIHYCAPA	Env	gp160	212	221
WASRELERF	Gag	p17	36	44	RPGGKKKY?	Gag	p17	22	29	KGSCKNVSTV	Env	gp160	236	245
ELRSLYNTV	Gag	p17	74	82	HYMLKHLVWAS	Gag	p17	28	38	PNNNTRKSIR	Env	gp160	299	308
RSLYNTVATLY	Gag	p17	76	86	YKLKHIVWASRELER	Gag	p17	29	43	NYNKRKRIHIGPGRAFYTTK	Env	gp160	300	321
SLYNTVATL	Gag	p17	77	85	KHIVWASRELERFAV	Gag	p17	32	46	NTRKSIHIGPGRAF	Env	gp160	302	317
LYNTVATL	Gag	p17	78	85	HIVWASRELERFAVN?	Gag	p17	33	47	NTRKSIHIGPGRAFY	Env	gp160	302	318
LYNTVATLY	Gag	p17	78	86	HIVWASRELERFAVN	Gag	p17	33	47	TRTSV	Env	gp160	303	307
TLYCVHQK	Gag	p17	84	91	ASRELERFAVNPGLL	Gag	p17	37	51	TRTSVR	Env	gp160	303	308
IEIKDTKEAL	Gag	p17	92	101	SRELERFALNPSLLEE	Gag	p17	38	53	RKSIR	Env	gp160	304	308
NSSKVSQNY	Gag	p17	124	132	RELERFAVN	Gag	p17	39	47	RKSIRIQRGPGRAFV	Env	gp160	304	318
VQNLQGQMV	Gag	p24	3	11	LERFAVNPGLL	Gag	p17	41	51	RKRIHIGPGRAFYTT	Env	gp160	304	320
HQAISPRTL	Gag	p24	12	20	LERFAVNPGLLETSE	Gag	p17	41	55	RKRIRIQRGPGRAFVTIGK	Env	gp160	304	322
QAISPRTLNAW	Gag	p24	13	23	ERFAVNPGLL	Gag	p17	42	51	RKRIHIGPGRAFYTTKN	Env	gp160	304	322
ISPRTLNAW	Gag	p24	15	23	ERFALNPSLLETAEG	Gag	p17	42	56	KRIHI	Env	gp160	305	309
SPRTLNAWV	Gag	p24	16	24	ERFAVNPGLLETSEGCR	Gag	p17	42	58	KRIHIGP	Env	gp160	305	313
VKVIEEKAF	Gag	p24	24	32	PGLLETSEGCK	Gag	p17	48	58	KRIHIGPGRAFY	Env	gp160	305	318
EEKAFSPEV	Gag	p24	28	36	TGSEELRSLNTVALY	Gag	p17	70	86	KRIHIGPGRAFYTT	Env	gp160	305	320
KAFSPEVI	Gag	p24	30	37	TSEELKSLFVTVATL	Gag	p17	71	85	RIRPGRAFVTIGK	Env	gp160	306	322
KAFSPEVIPMF	Gag	p24	30	40	LKSLFNTVATLYCVH	Gag	p17	75	89	KSITK	Env	gp160	307	311
FSPEVIPMF	Gag	p24	32	40	SLNTVATLYCVHQR	Gag	p17	77	91	KSITKG	Env	gp160	307	312
EVIPMFSAL	Gag	p24	35	43	SLYNTVATLYCVHQRIEV	Gag	p17	77	94	KSITKGP	Env	gp160	307	313
VIPMFSAL	Gag	p24	36	43	VATLYCVHAGI	Gag	p17	82	92	IRIQRGPGRAFVTI	Env	gp160	307	320
SEGATPQDL	Gag	p24	44	52	EIKDTKEALDKIEEE	Gag	p17	93	107	RIHIGPGRAFYT	Env	gp160	308	319
TPQDLNTML	Gag	p24	48	56	AAADTGHSSQVSQNY	Gag	p17	118	132	-I----G--FY-T	Env	gp160	308	320
TPYDINQML	Gag	p24	48	56	PIVQNIQGQ	Gag	p24	1	9	SISGPGRAFYTG	Env	gp160	308	321
GHQAAMQML	Gag	p24	61	69	PIVQNLQGQMV	Gag	p24	1	11	RIHIGPGRAFYTTKN	Env	gp160	308	322
KETINEEAA	Gag	p24	70	78	PIVQNIQGQMVHQAI	Gag	p24	1	15	IXIGPGR	Env	gp160	309	315
ETINEEAAEW	Gag	p24	71	80	QGQMVHQAISPRTLN	Gag	p24	7	21	IHIGPGR	Env	gp160	309	315
AEWDRVHPV	Gag	p24	78	86	QMVHQAISPRTLNAWVKV	Gag	p24	9	26	HIGPGR	Env	gp160	310	315
HPVHAGPIA	Gag	p24	84	92	VHQAISPRTLNAWVKC	Gag	p24	11	26	HIGPGRA	Env	gp160	310	316
GQMREPRGSDI	Gag	p24	94	104	NAWVKVVEEKAFSPEC	Gag	p24	21	36	IGPGR	Env	gp160	311	315
TSTLQEQIGW	Gag	p24	108	117	AWVKVIEEKAFSPEV	Gag	p24	22	36	GPXR	Env	gp160	312	315
PPIPVGDIY	Gag	p24	122	130	WVKVVEEKAFSPEVIPMF	Gag	p24	23	40	PGRAFY	Env	gp160	313	318
EIYKRWII	Gag	p24	128	135	WKVVEEKAFSPEVIPMF	Gag	p24	23	40	GRAF	Env	gp160	314	317
RRWIQLGLQK	Gag	p24	131	140	KVVEEKAFSPEVIPM	Gag	p24	25	39	IKQI	Env	gp160	420	423
KRWIILGLNK	Gag	p24	131	140	EEKAFSPEV	Gag	p24	28	36	KQIINMWQEVGKAMYA	Env	gp160	421	436
GLNKIVRMY	Gag	p24	137	145	EEKAFSPEVIP	Gag	p24	28	38	EVGKAMYAPPISGQI	Env	gp160	429	443
VRMYSPVSI	Gag	p24	142	150	AFSPEVIPMFT	Gag	p24	31	41	LTRDGGNNNNESEIFRPGGGD	Env	gp160	454	474
RMYSPTSI	Gag	p24	143	150	AFSPEVIPMFSALSEC	Gag	p24	31	46	NNNNGSEI	Env	gp160	460	467
FRDYVDRFF	Gag	p24	161	169	AFSPEVIPMFSALSEGA	Gag	p24	31	47	IEPLGVAPTK	Env	gp160	491	500
FRDYVDRFYK	Gag	p24	161	170	AFSPEVIPMFSALSEGAT	Gag	p24	31	48	PTKAKRR	Env	gp160	498	504
RDYVDRFFKTL	Gag	p24	162	172	PEVIPMFSALSEGATP	Gag	p24	34	49	RRVVQRE	Env	gp160	503	509
RDYVDRFYKTL	Gag	p24	162	172	EVIPMFSALS	Gag	p24	35	44	dwVVQREKR	Env	gp160	503	511
YVDRFYKTL	Gag	p24	164	172	PMFTALSEGAT	Gag	p24	38	48	RRVVQREKR	Env	gp160	503	511
YVDRFFKTL	Gag	p24	164	172	SALSEGATPQDLNTMC	Gag	p24	41	56	VVQREKR	Env	gp160	505	511
DRFYKTLRA	Gag	p24	166	174	TPQDLNTMLNTVGGH	Gag	p24	48	62	AAGSTMGAASMTLTVQARQ	Env	gp160	525	543
AEQASQDVKNW	Gag	p24	174	184	PQDLNTMLNTVGGHQ	Gag	p24	49	63	AQQHLLQLTVWGIKQLQARIL	Env	gp160	561	581
AEQASQEVKNWM	Gag	p24	174	185	PQDLNMMLNIVGGHQA	Gag	p24	49	64	GIKQLQARILAVERYLKDQQ	Env	gp160	572	591
QASQEVKNW	Gag	p24	176	184	DLNTMLNTYGGHQAAC	Gag	p24	51	66	LQARILAVERYLKDQQL	Env	gp160	576	592
DCKTILKAL	Gag	p24	197	205	NTMLNTVGGHQAAM	Gag	p24	53	66	QARILAV	Env	gp160	577	583
ACQGVGGPGHK	Gag	p24	217	227	ETINEEAAEWDRVHPC	Gag	p24	71	86	RILAVERYLKDQQLLGIWGCS	Env	gp160	579	599
GPGHKARVL	Gag	p24	223	231	ETINEEAAEWDRVHPVHA	Gag	p24	71	88	ILAVERYLKDQQLLGIWG	Env	gp160	580	597
AEAMSQVTNS	Gag	p2p7p1p6	1	10	INEEAAEWDRL	Gag	p24	73	83	AVERYLKD	Env	gp160	582	589
CRAPRKKGC	Gag	p2p7p1p6	42	50	EAAEWDRVHP	Gag	p24	76	85	ERYLKDQLLGIWGCSGKLIC	Env	gp160	584	604
TERQANFL	Gag	p2p7p1p6	64	71	EAAEWDRVHPVHAGP	Gag	p24	76	90	DQQLLGIWGCSG	Env	gp160	589	600
RQANFLGKI	Gag	p2p7p1p6	66	74	EWDRVHPVHA	Gag	p24	79	88	qqLLGIWg	Env	gp160	590	597
FLGKIWPSYK	Gag	p2p7p1p6	70	79	RLHPVHAGPIA	Gag	p24	82	92	QQLLGIWGCSGKLICTTA	Env	gp160	590	607
KELYPLTSL	Gag	p2p7p1p6	118	126	PVHGPIAPGQMREP	Gag	p24	85	99	qLLGIWg	Env	gp160	591	597
NSPTRREL	Gag-Pol		24	31	VHAGPIAPG	Gag	p24	86	94	LLGIWGCSG	Env	gp160	592	600
ITLWQRPLV	Pol	Protease	3	11	PGQMREPRGSDIAGT	Gag	p24	93	107	LLGIWGCSGKLICTT	Env	gp160	592	606
DTVLEEWNL	Pol	Protease	30	38	GQMREPRGSDI	Gag	p24	94	104	GIWGCSGK	Env	gp160	594	601
EEMNLPGRW	Pol	Protease	34	42	MREPRGSD	Gag	p24	96	103	GIWGCSGKLIC	Env	gp160	594	604
RQYDQILIEI	Pol	Protease	57	66	MREPRGSKIAGTTST	Gag	p24	96	110	GIWGCSGKLICTTAVP	Env	gp160	594	609
GKKAIGTVL	Pol	Protease	68	76	EPRGSDIAGT	Gag	p24	98	107	IWGCSGKLICTTA	Env	gp160	595	607
KAIGTVLV	Pol	Protease	70	77	GSDIAGTTSTQEQI	Gag	p24	101	115	GCSGKLICTT	Env	gp160	597	606
LVGPTPVNI	Pol	Protease	76	84	GSDIAGTTSTLQEQIC	Gag	p24	101	116	CSGKLIC	Env	gp160	598	604
TPVNIIGRNML	Pol	Protease	80	90	GTTSTLQEQIA	Gag	p24	106	116	SGKLICTTAVPWNAS	Env	gp160	599	613
IETVPVKL	Pol	RT	5	12	STLQEQIGWMTNNPP	Gag	p24	109	123	CTTAVPWNASWS	Env	gp160	604	615
GPKVKQWPL	Pol	RT	18	26	EQIAWMTSNPPVPVG	Gag	p24	113	127	SLIEESQNQQEKNEQELLEL	Env	gp160	644	663
ALVEICTEM	Pol	RT	33	41	WMTSNPPVPVG	Gag	p24	117	127	ELDKWA	Env	gp160	662	667
ALVEICTEMEK	Pol	RT	33	43	TNNPPIPBGEIYKRW	Gag	p24	119	133	WASLWNWFDITN	Env	gp160	666	677
EKEGKISKI	Pol	RT	42	50	NPPIPVGEIYKRWIIC	Gag	p24	121	136	NWFDIT	Env	gp160	671	676
KLVDFRELNK	Pol	RT	73	82	PVGEIYKRWIILGLN	Gag	p24	125	139	FLKEKGGLE	Nef	Nef	90	98
GIPHPAGLK	Pol	RT	93	101	GEIYKRWIILGLNKI	Gag	p24	127	141
TVLDVGDAY	Pol	RT	107	115	EIYKRWIILG	Gag	p24	128	137
VPLDEDFRKY	Pol	RT	118	127	IYKRWIILGLNKIVR	Gag	p24	129	143
YTAFTIPSV	Pol	RT	127	135	KRWIILGLNKIVRMY	Gag	p24	131	145
TAFTIPSI	Pol	RT	128	135	WIILGLNKIVRM	Gag	p24	133	144
NETPGIRYQY	Pol	RT	137	146	WIILGLNKIVRMYSP	Gag	p24	133	147
IRYQYNVL	Pol	RT	142	149	WIILGLNKIVRMYSPTSI	Gag	p24	133	150
SPAIFQSSM	Pol	RT	156	164	ILGLNKIVRMY	Gag	p24	135	145
AIFQSSMTK	Pol	RT	158	166	GLNKIVRMYSPTSIL	Gag	p24	137	151
KQNPDIVIY	Pol	RT	173	181	LNKIVRMYSPVSILD	Gag	p24	138	152
HPDIVIYQY	Pol	RT	175	183	KIVRMYSPT	Gag	p24	140	148
NPEIVIYQY	Pol	RT	175	183	KIVRMYSPTS	Gag	p24	140	149
VIYQYMDDL	Pol	RT	179	187	IVRMYSPTSILDIRQC	Gag	p24	141	156
IEELRQHLL	Pol	RT	202	210	IVRMYSPTSILDIRQGPK	Gag	p24	141	158
IVLPEKDSW	Pol	RT	244	252	SPTSILDIRQGPKEP	Gag	p24	146	160
LVGKLNWASQIY	Pol	RT	260	271	LDIRQGPKEPFRDYVC	Gag	p24	151	166
KLNWASQIY	Pol	RT	263	271	IRQGPKEPFRDYVDR	Gag	p24	153	167
QIYPGIKVR	Pol	RT	269	277	GPKEPFRDYVDRFYK	Gag	p24	156	170
YPGIKVRQL	Pol	RT	271	279	GPKEPFRDYVDRFYKTLR	Gag	p24	156	173
ILKEPVHGV	Pol	RT	309	317	PKEPFRDYV	Gag	p24	157	165
ILKEPVHGVY	Pol	RT	309	318	FRDYVDRFFKT	Gag	p24	161	171
GQGQWTYQI	Pol	RT	333	341	DYVDRFYKTLRAE	Gag	p24	163	175
IYQEPFKNLK	Pol	RT	341	350	DYVDRFYKTLRAEQA	Gag	p24	163	177
RMRGAHTNDV	Pol	RT	356	365	YVDRFYKTLRAEQASQEV	Gag	p24	164	181
RMRGAHTNDVK	Pol	RT	356	366	VDRFYKTLRAEQASQ	Gag	p24	165	179
IAMESIVIW	Pol	RT	375	383	DRFFKTLRAEQAT	Gag	p24	166	178
PIQKETWETW	Pol	RT	392	401	DRFFKTLRAEQATQE	Gag	p24	166	180
GAETFYVDGA	Pol	RT	436	445	RFYKTLRAEQAS	Gag	p24	167	178
ETFYVDGAANR	Pol	RT	438	448	FYKTLRAEQASQ	Gag	p24	168	179
ETKLGKAGY	Pol	RT	449	457	FYKTLRAEQASQE	Gag	p24	168	180
IVTDSQYAL	Pol	RT	495	503	FFKTLRAEQATQE	Gag	p24	168	180
VTDSQYALGI	Pol	RT	496	505	YKTLRAEQA	Gag	p24	169	177
QIIEQLIKK	Pol	RT	520	528	YKTLRAEQASQEVKN	Gag	p24	169	183
LFLDGIDKA	Pol	RT-Integrase	560	8	RAEQASQEVKNWMTE	Gag	p24	173	187
LPPIVAKEI	Pol	Integrase	28	36	VKNWMTETLLVQNANC	Gag	p24	181	198
THLEGKIIL	Pol	Integrase	66	74	MTETLLVQNANPDCKTIL	Gag	p24	185	202
STTVKAACWW	Pol	Integrase	123	132	LLVQNANPDCKTILR	Gag	p24	189	203
IQQEFGIPY	Pol	Integrase	135	143	ILKALGPAATLEEMM	Gag	p24	201	215
VRDQAEHL	Pol	Integrase	165	172	LGPAATLEEMMTACQ	Gag	p24	205	219
KTAVQMAVF	Pol	Integrase	173	181	TNSATIMMQRGNFRNQRK	Gag	p2p7p1p6	8	25
AVFIHNFKRK	Pol	Integrase	179	188	QRGNFRNQRKTVKCF	Gag	p2p7p1p6	16	30
FKRKGGIGGY	Pol	Integrase	185	194	VKCFNCGKGEH	Gag	p2p7p1p6	27	37
IIATDIQTK	Pol	Integrase	203	211	FNCGKEGHTARNCRA	Gag	p2p7p1p6	30	44
KIQNFRVYY	Pol	Integrase	219	227	HIAKNCRAPRKKGCWK	Gag	p2p7p1p6	37	52
VPRRKAKII	Pol	Integrase	260	268	RAPRKKGCWKCGKEGHQM	Gag	p2p7p1p6	43	60
RKAKIIRDY	Pol	Integrase	263	271	KEGHQMKDCTERQAN	Gag	p2p7p1p6	55	69
RIRTWKSLVK	Vif		17	26	MKDCTERQANFLGKI	Gag	p2p7p1p6	60	74
HMYISKKAK	Vif		28	36	DCTERQANFLG	Gag	p2p7p1p6	62	72
ISKKAKGWF	Vif		31	39	RQANFLGKIWPSHKGR	Gag	p2p7p1p6	66	81
HPRVSSEVHI	Vif		48	57	GKIWPSHKGRPGNFLQSR	Gag	p2p7p1p6	72	89
IPLGDAKLII	Vif		57	66	PSYKGRPG	Gag	p2p7p1p6	76	83
WHLGHGVSI	Vif		79	87	REETTTPS	Gag	p2p7p1p6	89	96
WHLGQGVSI	Vif		79	87	ESFRSGVETTTPPQK	Gag	p2p7p1p6	98	112
LADQLIHLHY	Vif		102	111	GEETTTPSQKQEPIDKEL	Gag	p2p7p1p6	103	120
KTKPPLPSVKK	Vif		158	168	FEETTPAPPKQ	Gag	p2p7p1p6	104	113
EAVRHFPRI	Vpr		29	37	QKQEPIDKELYPLASLR	Gag	p2p7p1p6	111	127
AVRHFPRIW	Vpr		30	38	KDREPLTSLKS	Gag	p2p7p1p6	118	128
VRHFPRIWL	Vpr		31	39	EICTEMEKEGKISKIGP	Pol	RT	36	52
FPRIWLHGL	Vpr		34	42	TEMEKEGKISKIGPE	Pol	RT	39	53
ETYGDTWTGV	Vpr		48	57	FRKYTAFTIPSINNE	Pol	RT	124	138
DTWAGVEAIIR	Vpr		52	62	SPAIFQSSMTKILEP	Pol	RT	156	170
AIIRILQQL	Vpr		59	67	IGQHRTKIEELRQHL	Pol	RT	195	209
EPVDPRLEPW	Tat		2	11	KDSWTVNDIQKLVGK	Pol	RT	249	263
CCFHCQVC	Tat		30	37	KDSSTVNDIQKLVGK	Pol	RT	249	263
FQTKGLGISY	Tat		38	47	KDSWTWNDIQKLVGK	Pol	RT	249	263
ITKGLGISYGR	Tat		39	49	SSTVNDIQKLV	Pol	RT	251	261
KAVRLIKFLY	Rev		14	23	QKLWGKLNWASQIYP	Pol	RT	258	272
ERILSTYLGR	Rev		57	66	WRQLCKLLRGTKALT	Pol	RT	276	290
RPAEPVPLQL	Rev		66	75	GTKALTEVIPLTEEA	Pol	RT	285	299
SAEPVPLQL	Rev		67	75	PLTEEAELELAENRE	Pol	RT	294	308
EYRKILRQR	Vpu		29	37	LAENREILKEPVHGV	Pol	RT	303	317
RVKEKYQHL	Env	gp160	2	10	TYQIYQEPFKNLKTG	Pol	RT	338	352
AENLWVTVY	Env	gp160	31	39	GKTPKFKLPIQKETW	Pol	RT	384	398
AENLWVTVYY	Env	gp160	31	40	WEFVNTPPLVKLWYQ	Pol	RT	414	428
TVYYGVPVWK	Env	gp160	37	46	LEKEPIVGAETFYVD	Pol	RT	429	443
VPVWKEATTT	Env	gp160	42	51	EKVYLAWVPAHKGIG	Pol	RT	529	543
VPVWKEATTTL	Env	gp160	42	52	KVYLAWVPAHKGIGG	Pol	RT	530	544
LFCASDAKAY	Env	gp160	52	61	SAGIRKVLFLD	Pol	RT-Integrase	553	3
KAYETEVHNVW	Env	gp160	59	69	HSNWRAMASDFNLPP	Pol	Integrase	16	30
YETEVHNVW	Env	gp160	61	69	LKTAVQMAVFIHNFK	Pol	Integrase	172	186
DPNPQEVVL	Env	gp160	78	86	KTAVQMAVFFIHNFKR	Pol	Integrase	173	187
MHEDIISLW	Env	gp160	104	112	KTAVQMAVFIHNFKR	Pol	Integrase	173	187
SVITQACPK	Env	gp160	199	207	RKGGIGGYSAGERIVDII	Pol	Integrase	187	204
SFEPIPIHY	Env	gp160	209	217	SAGERIVDIIATDIQTK	Pol	Integrase	195	211
RPNNNTRKSI	Env	gp160	298	307	AGERIVDIIATDIQT	Pol	Integrase	196	210
HIGPGRAFY	Env	gp160	310	318	QKQITKIQNFRVYYR	Pol	Integrase	214	228
RGPGRAFVTI	Env	gp160	311	320	KQITKIQNFRVYY	Pol	Integrase	215	227
SFNCGGEFF	Env	gp160	375	383	LWKGEGAVVIQDNSDIKV	Pol	Integrase	242	259
LPCRIKQII	Env	gp160	416	424	VIQDNSDIKVVPRRKAKI	Pol	Integrase	250	267
RIKQIINMW	Env	gp160	419	427	VITTYWGLHTGE	Vif		65	76
YRLGVGALI	Env	gp160	511	519	LGQGVSIEWRKQRYST	Vif		81	96
RAIEAQQHL	Env	gp160	557	565	RHFPRIWLHGLGQHI ?	Vpr		32	46
RAIEAQQHM	Env	gp160	557	565	PRIWLHGLGQHIYET ?	Vpr		35	49
ERYLKDQQL	Env	gp160	584	592	QQLLFIHFRIGCRHSL ?	Vpr		52	66
RYLKDQQLL	Env	gp160	585	593	DTWAGVEAIIRILQQ	Vpr		52	66
YLKDQQLL	Env	gp160	586	593	QQLLFIHFRIGCRHS ?	Vpr		65	79
TAVPWNASW	Env	gp160	606	614	QLLFIHFRIGCRHSR	Vpr		66	80
VFAVLSIVNR	Env	gp160	698	707	QPKTACTNCYCKKCCF	Tat		17	32
EIIFDIRQAY	Env	gp160	703	712	QPKTACTNCYCKRCCF	Tat		17	32
IVNRNRQGY	Env	gp160	704	712	HCQVCFITKALGISYG	Tat		33	48
RLRDLLLIVTR	Env	gp160	770	780	HCQVCFMTKGLGISYG	Tat		33	48
IVTRIVELL	Env	gp160	777	785	KALGISYGRKKRRQR	Tat		41	55
GRRGWEALKY	Env	gp160	786	795	HQASLSKQPTSQPRGD	Tat		65	80
RRGWEVLKY	Env	gp160	787	795	DEELIRTVRLIKLLY	Rev		9	23
KYCWNLLQY	Env	gp160	794	802	KTVRLIKFLYQSNPPPS	Rev		14	30
QELKNSAVSL	Env	gp160	805	814	SNPPPNPEGTRQARR	Rev		25	39
SLLNATDIAV	Env	gp160	813	822	GTRQARRNRRRRWRER	Rev		33	48
EVAQRAYR	Env	gp160	831	838	RRRRWRERQRQIHSIS	Rev		41	56
IPRRIRQGL	Env	gp160	843	851	AIVVWSIVLIEYRKIL	Vpu		19	34
RIRQGLERA	Env	gp160	846	854	TEKLWVTVYYGVPVW	Env	gp160	31	45
RQGLERALL	Env	gp160	848	856	VYYGVPVWKEA	Env	gp160	38	48
WPTVRERM	Nef		13	20	CVPTDPNPQEVV	Env	gp160	74	85
RMRRAEPAA	Nef		19	27	YFNMWKNNMV	Env	gp160	92	101
LEKHGAITS	Nef		37	45	HEDIISLWDQSLK	Env	gp160	105	117
FPVTPQVPL	Nef		68	76	IISLWDQSLKPC	Env	gp160	108	119
FPVTPQVPLR	Nef		68	77	SLWDQSLKPCVKLTPL	Env	gp160	110	125
TPQVPLRPM	Nef		71	79	SLKPCVKLTPLC	Env	gp160	115	126
RPQVPLRPM	Nef		71	79	SLKPCVKLTPLCVSL	Env	gp160	115	129
QVPLRPMTYK	Nef		73	82	KNCSFNISTSIRGKV	Env	gp160	155	169
VPLRPMTY	Nef		74	81	SVITQACSKVSFE	Env	gp160	199	211
PLRPMTYK	Nef		75	82	VITQACPKVSFEPIP	Env	gp160	200	214
RPMTYKAAL	Nef		77	85	SFEPIPIHYCAP	Env	gp160	209	220
KAAVDLSHFL	Nef		82	91	PAGFAILKCNNKTFN	Env	gp160	220	234
GAFDLSFFL	Nef		83	91	PAGFAILKCNNKTFNY	Env	gp160	220	235
AAVDLSHFL	Nef		83	91	FAILKCNNK	Env	gp160	223	231
AALDLSHFL	Nef		83	91	NKTFNGKGPCTNVSTY	Env	gp160	230	245
AVDLSHFLK	Nef		84	92	TNVSTVQCTHGRPIY	Env	gp160	240	255
FLKEKGGL	Nef		90	97	GIRPIVSTQLLLNGSC	Env	gp160	250	265
KEKGGLEGL	Nef		92	100	EVVIRSANFTDNAKT	Env	gp160	269	283
RRQDILDLWI	Nef		105	114	VVIRSDNFTNNAKTIC	Env	gp160	270	285
RRQDILDLWVY	Nef		105	115	SANFTDNAKTIIVQL	Env	gp160	274	288
KRQEILDLWVY	Nef		105	115	NAKTIIVQLNESVAIC	Env	gp160	280	296
RQDILDLWI	Nef		106	114	NESVAINCT	Env	gp160	289	297
RQDILDLWIY	Nef		106	115	SVVEINCTRPNNNTRKS	Env	gp160	290	306
HTQGYFPDW	Nef		116	124	RIQRGPGRAFVTIGK	Env	gp160	308	322
HTQGYFPDWQ	Nef		116	125	RIHIGPGRAFYTTKN	Env	gp160	308	322
TQGYFPDWQNY	Nef		117	127	EQRGPGRAFVTIGKI	Env	gp160	309	323
YFPDWQNYT	Nef		120	128	IQRGPGRAFVTIGKIGN	Env	gp160	309	325
YTPGPGIRY	Nef		127	135	GRAFVTIGKIGNMRQ	Env	gp160	314	328
TPGPGVRYPL	Nef		128	137	RIIGDIRKAHCNISRY	Env	gp160	321	336
TRYPLTFGW	Nef		133	141	CNISRAQWNNTLEQI	Env	gp160	331	345
RYPLTFGW	Nef		134	141	TLEQIVKKLREQFGNC	Env	gp160	341	356
YPLTFGWCY	Nef		135	143	QIVKKLREQFGNNK	Env	gp160	344	357
YPLTFGWCF	Nef		135	143	QSSGGDPEIV	Env	gp160	363	372
PLTFGWCYKL	Nef		136	145	SSGGKPEIVTHSFNC	Env	gp160	364	378
LTFGWCFKL	Nef		137	145	PEIVTHSFNCGGEFF	Env	gp160	369	383
VLEWRFDSRL	Nef		180	189	GEFFYCNSTQLFNS?	Env	gp160	380	393
WRFDSRLAF	Nef		183	191	EFFYCNTTQLFNNTW	Env	gp160	381	395
					TQLFNSTWFNSTWST	Env	gp160	388	402
					FNNTWRLNHTEGTKGC	Env	gp160	391	405
					TWFNSTWSTKGSNNT	Env	gp160	394	408
					TWSTKGSNNTEGSDT	Env	gp160	399	413
					LPCRIKQIINMWQEVY	Env	gp160	416	431
					KQIINMWQEVGKAMYA	Env	gp160	421	436
					KQFINMWQEWGKAMYA	Env	gp160	421	436
					FINMWQEVGKAMYAPPIS	Env	gp160	423	440
					INMWQEVGKAMYAPP	Env	gp160	424	438
					MWQEVGKAMYAPPIGC	Env	gp160	426	441
					APPIGGQISCSSNITY	Env	gp160	436	451
					IGGQIRCSSN	Env	gp160	439	448
					SSNITGLLLTRDGGTC	Env	gp160	446	461
					RDGGTNVTNDTEVFRC	Env	gp160	456	470
					GNSNNESEIFRPGGG	Env	gp160	459	473
					FRPGGGDMRDNWRSEL	Env	gp160	468	483
					DMRDNWRSELYKYKV	Env	gp160	474	488
					YKYKVVKIEPLGVAP	Env	gp160	484	498
					KYKVIKIEPLGIAPTC	Env	gp160	485	500
					TKAKRRVVEREKR	Env	gp160	499	511
					GIVQQQNNLLRAIEA	Env	gp160	547	561
					QQHLLQLTVWGIKQL	Env	gp160	562	576
					YLRDQQLLGIWG	Env	gp160	586	597
					LGIWGCSGKLIC	Env	gp160	593	604
					GIWGCSGKLI	Env	gp160	594	603
					GIWGCSGKLIC	Env	gp160	594	604
					CSGKLICTTAVP	Env	gp160	598	609
					CTTAVPWNASWS	Env	gp160	604	615
					PWNASWSN	Env	gp160	609	616
					WSNKSLEDIWDNMTWC	Env	gp160	614	629
					EQIWNHTTWMEWDRE	Env	gp160	620	634
					EIDNYTNTIYTLLEEC	Env	gp160	634	649
					EESQNQQEKNEQELL	Env	gp160	647	661
					QNQQEKNEQELLE	Env	gp160	650	662
					ASLWNWFNITNWLWY	Env	gp160	667	681
					IKLFIMIVGGLVGLR	Env	gp160	682	696
					GIEEEGGERDRDR	Env	gp160	732	744
					WLNATAIAVTEGTDRC	Env	gp160	814	829
					YVAEGTDRVIEVVQGACR	Env	gp160	821	838
					DRVIEVVQGAYRAIR	Env	gp160	827	841
					DRVIEVVGQAYRAIR	Env	gp160	827	841
					AIRHIPRRIRQGLER	Env	gp160	839	853
					HIPRRIRQGLERILL	Env	gp160	842	856
					RSVVGWPAVRERMRRA	Nef		8	23
					SAIRERMRR	Nef		14	22
					PAVRERMRRAEPAADGV	Nef		14	30
					RRAEPAADGVGAVSRDL	Nef		21	37
					LEKHGAITSSNTAAT	Nef		37	51
					ITSSNTA	Nef		43	49
					SSNTAATNAACAWLE	Nef		45	59
					AWLEAQEEEEVGF	Nef		56	68
					EEVGFPVRPQ	Nef		64	73
					EVGFPVIPQVPLRPM	Nef		65	79
					VGFPVRPQ	Nef		66	73
					QVPLRPMTYKAAVDLSHF	Nef		73	90
					YKAAVDLSHFLKEKGGL	Nef		81	97
					QKRQDILDLWVYHTQGYF	Nef		104	121
					LWVYHTQGYFPDWQNY	Nef		112	127
					LWVYHTGQGYFPDWQNYT	Nef		112	128
					NSLLHPMSLHGMDDPEK	Nef		162	178
					PEKEVLVWKFDSRLAFHH	Nef		176	193
					LVWRFDSK	Nef		181	188
					KFDSRLAFHHMARELH	Nef		184	199
					FDSRLAFHHVARELHP	Nef		185	200
					LAFHHVARELHPEYF	Nef		189	203
					AFHHMARELHPEYYKDC	Nef		190	206
					FHHMARELH	Nef		191	199
