# Supplementary material for: Frequent associations between CTL and T-Helper epitopes in HIV-1 genomes and implications for multi-epitope vaccine designs
Source: BMC Microbiol. 2010 Aug 9;10:212. doi: 10.1186/1471-2180-10-212 (PMC2924856; doi:10.1186/1471-2180-10-212)
Supplement: Additional file 3 — 888 non-reference sequences included in the study. 888 non-reference sequences that represent global HIV-1 population (90 reference sequences are listed in Additional file 1). [file 1471-2180-10-212-S3.XLS]

## Sheet: AF-3
Additional file-3: 888 non-reference sequences that represent global HIV-1population (90 reference sequences are listed in Additional file-1).
No. of sequences in each subtype	52	158	350	32	6	12	2	13	263	888	(Total)
Subtype/Group	A	B	C	D	F	G	N group	O group	CRF
	A.CD.02.02CD_KTB035.AM000055	B.AR.00.ARMS008.AY037269	C.AR.01.ARG4006.AY563170	D.CD.84.84ZR085.U88822	F1.BR.01.01BR087.DQ358801	G.CM.96.96CMABB55.AY772535	N.CM.04.04CM_1015_04.DQ017382	O.CM.96.96CMA102.AY169803	01_AE.CF.90.90CF11697.AF197340
	A.CD.97.97CD_KCC2.AM000053	B.AR.02.02AR114146.DQ383746	C.BR.04.04BR013.AY727522	D.KE.01.NKU3006.AF457090	F1.BR.01.01BR125.DQ358802	G.CU.99.Cu74.AY586547	N.CM.04.04CM_1131_03.DQ017383	O.CM.96.96CMABB009.AY169806	01_AE.CF.90.90CF402.U51188
	A.CD.97.97CD_KTB13.AM000054	B.AR.03.03AR137681.DQ383748	C.BR.04.04BR021.AY727523	D.KE.97.ML415_2.AY322189	F1.ES.x.P1146.DQ979023	G.CU.99.Cu85.AY586548	-	O.CM.96.96CMABB637.AY169810	01_AE.CF.90.90CF4071.AF197341
	A.SN.01.DDJ369.AY521631	B.AR.03.03AR138910.DQ383749	C.BR.04.04BR038.AY727524	D.UG.93.93UG_065.AY713418	F1.ES.x.X1093_2.DQ979025	G.ES.00.X558.AF423760	-	O.CM.97.97CMABB447.AY169813	01_AE.CN.05.FJ051.DQ859178
	A.SN.96.DDJ360.AY521630	B.AR.04.04AR143170.DQ383750	C.BR.04.04BR073.AY727525	D.UG.98.98UG57128.AF484502	F1.ES.x.X1670.DQ979024	G.ES.05.ES.EU786670	-	O.CM.97.97CMABB497.AY169809	01_AE.CN.05.FJ053.DQ859179
	A.ZA.04.04ZASK162B1.DQ396400	B.AR.04.04AR151263.DQ383751	C.BR.98.98BR004.AF286228	D.UG.98.98UG57131.AF484505	F1.x.x.MVP_30846.EU446022	G.GH.03.03GH175G.AB287004	-	O.CM.98.98CMA104.AY169802	01_AE.CN.05.Fj052.EF036528
	A1.IN.01.1579A.DQ083238	B.AR.04.04AR151516.DQ383752	C.BW.00.00BW07621.AF443088	D.UG.98.98UG57132.AF484506		G.KE.93.HH8793_1_1.AF061640	-	O.CM.98.98CMABB141.AY169807	01_AE.CN.05.Fj055.EF036527
	A1.IT.02.60000.EU861977	B.AR.98.ARCH054.AY037268	C.BW.00.00BW076820.AF443089	D.UG.98.98UG57140.AF484511		G.NG.01.01NGPL0669.DQ168576	-	O.CM.98.98CMABB197.AY169811	01_AE.CN.05.Fj056.EF036529
	A1.KE.00.KER2009.AF457053	B.AR.99.ARMA132.AY037282	C.BW.00.00BW087421.AF443090	D.UG.98.98UG57143.AF484514		G.NG.01.01NGPL0674.DQ168575	-	O.CM.98.98CMABB212.AY169804	01_AE.CN.05.Fj057.EF036530
	A1.KE.00.KER2012.AF457055	B.AU.04.MS2004_37_040.EF178338	C.BW.00.00BW147127.AF443091	D.UG.98.98UG57146.AF484513		G.NG.01.01NGPL0760.DQ168579	-	O.CM.98.98CMU5337.AY169808	01_AE.CN.05.Fj065.EF036534
	A1.KE.00.KNH1144.AF457066	B.AU.04.MS2004_37_056.EF178354	C.BW.00.00BW16162.AF443092	D.UG.98.99UGJ32228.AF484516		G.NG.01.PL0567.DQ168573	-	O.CM.99.99CMU4122.AY169815	01_AE.CN.05.Fj066.EF036535
	A1.KE.00.KNH1199.AF457067	B.AU.04.MS2004_37_060.EF178358	C.BW.00.00BW1686.AF443093	D.UG.99.99UGA03349.AF484518		G.SE.93.SE6165.AF061642	-	O.FR.92.VAU.AF407418	01_AE.CN.06.FJ054.DQ859180
	A1.KE.00.KNH1207.AF457068	B.AU.04.PS2016_Day380.DQ676879	C.BW.00.00BW17593.AF443094	D.UG.99.99UGA07412.AF484477				O.US.97.97US08692A.AY169805	01_AE.CN.06.Fj061.EF036536
	A1.KE.00.KNH1209.AF457069	B.AU.04.Phcsffull04.AY818644	C.BW.00.00BW17732.AF443095	D.UG.99.99UGA08483.AY304496					01_AE.HK.x.HK001.DQ234790
	A1.KE.00.KNH1211.AF457070	B.AU.x.1182.AF538303	C.BW.00.00BW17835.AF443096	D.UG.99.99UGB21875.AF484480					01_AE.JP.x.DR0492.AB253423
	A1.KE.00.KSM4024.AF457077	B.AU.x.2870718.AY857022	C.BW.00.00BW17956.AF443097	D.UG.99.99UGB25647.AF484481					01_AE.JP.x.DR2594.AB253668
	A1.KE.00.KSM4030.AF457079	B.AU.x.7894552.AY857127	C.BW.00.00BW18113.AF443098	D.UG.99.99UGB32394.AF484483					01_AE.JP.x.DR6824.AB253427
	A1.KE.00.MSA4069.AF457080	B.AU.x.8634991.AY857144	C.BW.00.00BW18595.AF443099	D.UG.99.99UGD23550.AF484485					01_AE.TH.00.C1705.DQ789392
	A1.KE.00.MSA4070.AF457081	B.AU.x.9125091.AY857165	C.BW.00.00BW192113.AF443101	D.UG.99.99UGD26830.AF484486					01_AE.TH.04.BKM.DQ314732
	A1.KE.00.MSA4072.AF457083	B.AU.x.C24.AF538304	C.BW.00.00BW20361.AF443102	D.UG.99.99UGE08364.AF484487					01_AE.TH.97.97TH_NP1695.AY713419
	A1.KE.00.MSA4076.AF457084	B.AU.x.C42.AF538305	C.BW.00.00BW20636.AF443103	D.UG.99.99UGE13613.AF484515					01_AE.TH.99.99TH_NI1052.AY713423
	A1.KE.00.MSA4079.AF457086	B.AU.x.C76.AF538306	C.BW.00.00BW20872.AF443104	D.UG.99.99UGE23438.AF484489					02_AG.CM.97.97CM_MP807.AJ286133
	A1.KE.00.NKU3005.AF457089	B.AU.x.C92.AF538307	C.BW.00.00BW2127214.AF443105	D.UG.99.99UGF03726.AF484519					02_AG.CM.97.CM52885.AF377954
	A1.KE.01.ML1901PCR2.EU110095	B.AU.x.VH.AF146728	C.BW.00.00BW22767.AF443107	D.UG.99.99UGF05734.AF484490					02_AG.CM.97.CM53658.AF377955
	A1.KE.01.ML1945.EU110088	B.BO.99.BOL0122.AY037270	C.BW.00.00BW38193.AF443108	D.UG.99.99UGG10555.AF484494					02_AG.ES.06.ES.EU786671
	A1.KE.02.ML2014.EU110094	B.BR.02.02BR002.DQ358805	C.BW.00.00BW38428.AF443109	D.UG.99.99UGG35093.AF484495					02_AG.ES.06.ES.EU884501
	A1.KE.97.ML605_3.AY322190	B.BR.02.02BR008.DQ358808	C.BW.00.00BW38713.AF443110	D.UG.99.99UGJ27597.AF484497					02_AG.GH.03.03GH181AG.AB286856
	A1.KE.97.ML752.AY322193	B.BR.02.02BR011.DQ358809	C.BW.00.00BW3876_9.AF443111	D.UG.99.99UGK09259.AF484498					02_AG.GH.03.03GH182AG.AB286857
	A1.KE.99.KNH1088.AF457063	B.BR.02.02BR013.DQ358810	C.BW.00.00BW3886_8.AF443112	D.UG.99.99UGK09958.AF484499					02_AG.GH.03.03GH189AG.AB286862
	A1.KE.99.KSM4021.AF457075	B.BR.03.BREPM1023.EF637057	C.BW.00.00BW3891_6.AF443113	D.YE.01.01YE386.AY795903					02_AG.GH.03.GHNJ185.AB231895
	A1.RU.00.RU00051.EF545108	B.BR.03.BREPM1024.EF637056	C.BW.00.00BW3970_2.AF443114	D.YE.02.02YE516.AY795907					02_AG.GH.03.GHNJ188.AB231896
	A1.RW.92.92RW025A.AB287377	B.BR.03.BREPM1027.EF637054	C.BW.00.00BW5031_1.AF443115	D.ZA.84.R2.AY773338					02_AG.GH.03.GHNJ196.AB231898
	A1.RW.93.93RW037A.AB287379	B.BR.03.BREPM1028.EF637053	C.BW.96.96BW0402.AF110962						02_AG.GH.97.97GHAG1.AB049811
	A1.RW.93.93RW_024.AY713406	B.BR.03.BREPM1032.EF637051	C.BW.96.96BW1104.AF110969						02_AG.NG.01.PL0710.DQ168577
	A1.SE.94.SE7253.AF069670	B.BR.03.BREPM1033.EF637050	C.BW.96.96BW1210.AF110972						02_AG.NG.01.PL0754.DQ168578
	A1.SE.94.SE7535.AF069671	B.BR.03.BREPM1035.EF637049	C.BW.96.96BW15B03.AF110973						02_AG.SE.94.SE7812.AF107770
	A1.SE.95.SE8538.AF069669	B.BR.03.BREPM1038.EF637048	C.BW.96.96BW17.AF110979						02_AG.SN.98.MP1211.AJ251056
	A1.SE.95.SE8891.AF069673	B.BR.03.BREPM1040.EF637047	C.BW.96.96BWM032.AF443075						02_AG.SN.98.MP1213.AJ251057
	A1.SE.95.UGSE8131.AF107771	B.BR.03.BREPM2012.EF637046	C.BW.96.96BWMO1_5.AF443074						02_AG.UZ.02.02UZ0683.AY829214
	A1.TZ.01.A173.AY253305	B.BR.04.BREPM1066.FJ195090	C.BW.98.98BWMC122.AF443076						03_AB.RU.97.KAL153_2.AF193276
	A1.TZ.01.A341.AY253314	B.BR.04.BREPM1070.FJ195086	C.BW.98.98BWMC134.AF443077						04_cpx.CY.94.CY032.AF049337
	A1.TZ.97.97TZ02.AF361872	B.BR.05.BREPM1081.FJ195091	C.BW.98.98BWMC14A3.AF443078						05_DF.BE.93.VI961.AF076998
	A1.TZ.97.97TZ03.AF361873	B.BR.05.BREPM1084.FJ195088	C.BW.98.98BWMO1410.AF443079						05_DF.ES.99.X492.AY227107
	A1.UG.85.U455.M62320	B.BR.05.BREPM1093.FJ195089	C.BW.98.98BWMO18D5.AF443080						06_cpx.AU.96.BFP90.AF064699
	A1.UG.92.UG029.AB098333	B.BR.89.BZ167.AY173956	C.BW.98.98BWMO36A5.AF443081						06_cpx.GH.03.03GH173_06.AB286852
	A1.UG.98.98UG57134.AF484507	B.CA.97.CANB3FULL.AY779553	C.BW.98.98BWMO37D5.AF443082						07_BC.CN.05.XJDC6431_2.EF368372
	A1.UG.98.98UG57135.AF484508	B.CA.x.GOL016V01.DQ322223	C.BW.99.99BW393212.AF443083						08_BC.CN.97.97CNGX_9F.AY008717
	A1.UG.98.98UG57136.AF484509	B.CA.x.HDM003V01.DQ322227	C.BW.99.99BW46424.AF443084						09_cpx.SN.95.95SN1795.AY093603
	A1.UG.98.98UG57142.AF484512	B.CA.x.HND_DRPI039V01.DQ322225	C.BW.99.99BW4745.AF443085						09_cpx.SN.95.95SN7808.AY093604
	A1.UG.99.99UGA07072.AF484478	B.CA.x.HTM360V05_variant_3.DQ322239	C.BW.99.99BW47547.AF443086						10_CD.TZ.96.96TZ_BF071.AF289549
	A1.UG.99.99UGG03379.AF484493	B.CN.01.CNHN24.AY180905	C.BW.99.99BWMC168.AF443087						10_CD.TZ.96.96TZ_BF110.AF289550
	A1.UG.x.UG031.AB098331	B.CN.05.05CNHB_hp3.DQ990880	C.DK.01.CTL_015.EF514713						11_cpx.CM.96.4496.AF492623
		B.CN.x.RL42.U71182	C.ES.06.ES.EU786673						11_cpx.CM.97.MP818.AJ291718
		B.CO.01.PCM001.AY561236	C.ES.07.ES.EU884500						11_cpx.FR.99.MP1298.AJ291719
		B.CO.01.PCM013.AY561237	C.ES.08.ES.EU786681						11_cpx.FR.99.MP1307.AJ291720
		B.CO.01.PCM034.AY561238	C.ET.02.02ET_288.AY713417						11_cpx.GR.x.GR17.AF179368
		B.CO.01.PCM039.AY561239	C.GE.03.03GEMZ033.DQ207941						12_BF.UY.01.01UYTRA1020.AY781128
		B.CO.01.PCM074.AY561240	C.IL.98.98IS002.AF286233						12_BF.UY.99.URTR17.AY037272
		B.CU.99.Cu19.AY586542	C.IL.99.99ET14.AY255825						12_BF.UY.99.URTR23.AF385934
		B.DK.01.CTL_016.EF514704	C.IL.99.99ET17.AY255826						12_BF.UY.99.URTR35.AF385935
		B.DK.01.CTL_017.EF514705	C.IL.99.99ET7.AY255824						13_cpx.CM.04.04CM_173_9.DQ845386
		B.DK.01.CTL_018.EF514706	C.IN.03.D24.EF469243						13_cpx.CM.04.04CM_632_28.DQ845387
		B.DK.01.CTL_023.EF514707	C.IN.93.93IN9999.AF067154						13_cpx.CM.96.1849.AF460972
		B.DK.01.CTL_030.EF514708	C.IN.94.94IN476.AF286223						13_cpx.CM.96.4164.AF460974
		B.DK.01.CTL_035.EF514710	C.IN.98.98IN012.AF286231						15_01B.TH.02.02TH_OUR1331.AF529572
		B.DK.01.CTL_041.EF514711	C.IN.98.98IN022.AF286232						15_01B.TH.02.02TH_OUR1332.AF529573
		B.DK.01.CTL_043.EF514712	C.IN.x.VB49.EF694036						16_A2D.KE.91.KNH1271.AY945736
		B.DK.04.PMVL_012.EF514699	C.KE.00.KER2010.AF457054						17_BF.AR.99.ARMA038.AY037281
		B.DK.04.PMVL_013.EF514700	C.KE.91.KNH1268.AY945738						18_cpx.CM.97.CM53379.AF377959
		B.DK.04.PMVL_018.EF514697	C.MM.99.mIDU101_3.AB097871						18_cpx.CU.99.CU14.AY586541
		B.DK.04.PMVL_025.EF514702	C.MW.93.93MW_965.AY713413						18_cpx.CU.99.CU68.AY894993
		B.DK.04.PMVL_039.EF514703	C.SN.90.90SE_364.AY713416						19_cpx.CU.99.CU38.AY588970
		B.DK.04.PMVL_049.EF514701	C.TZ.01.A125.AY253304						19_cpx.CU.99.CU7.AY894994
		B.ES.05.ES.EU786672	C.TZ.01.A207.AY253307						21_A2D.KE.99.KER2003.AF457051
		B.ES.06.ES.EU786674	C.TZ.01.A260.AY253310						21_A2D.KE.99.KSM4001.AF457072
		B.ES.06.ES.EU786675	C.TZ.01.A301.AY253312						23_BG.CU.03.CB347.AY900572
		B.ES.06.ES.EU786676	C.TZ.01.A388.AY253317						25_cpx.CM.06.06CM_BA_040.EU693240
		B.ES.07.ES.EU786678	C.TZ.01.A93.AY253303						25_cpx.SA.03.J11233.EU697906
		B.ES.07.ES.EU786679	C.TZ.01.BD16_10.AY253320						25_cpx.SA.03.J11451.EU697908
		B.ES.07.ES.EU786680	C.TZ.01.BD22_11.AY253321						27_cpx.CD.97.97CDKTB49.AJ404325
		B.ES.89.U61.DQ854716	C.TZ.01.BD39_8.AY253313						28_BF.BR.99.BREPM12609.DQ085873
		B.FR.92.92FR_BX08.AY713411	C.TZ.01.BD9_11.AY253322						28_BF.BR.99.BREPM12817.DQ085874
		B.GA.88.OYI.M26727	C.TZ.97.97TZ04.AF361874						29_BF.BR.01.BREPM16704.DQ085876
		B.GB.86.GB8.AJ271445	C.TZ.97.97TZ05.AF361875						29_BF.BR.02.BREPM119.AY771590
		B.GB.x.MANC.U23487	C.TZ.98.98TZ013.AF286234						29_BF.BR.99.99UFRJ_1.AY455778
		B.GE.03.03GEMZ004.DQ207940	C.TZ.98.98TZ017.AF286235						31_BC.BR.04.04BR137.AY727526
		B.GE.03.03GEMZ010.DQ207942	C.UY.01.TRA3011.AY563169						31_BC.BR.04.04BR142.AY727527
		B.HK.x.HK002.FJ460499	C.YE.02.02YE511.AY795906						32_06A1.EE.01.EE0369.AY535660
		B.IN.x.11807.EF694037	C.ZA.00.1069MB.AY838567						33_01B.MY.05.05MYKL007_1.DQ366659
		B.JP.00.117.AB428551	C.ZA.00.1119MB.AY463229						33_01B.MY.05.05MYKL015_2.DQ366660
		B.JP.00.DR2508.AB289588	C.ZA.00.1134MB.AY463217						33_01B.MY.05.05MYKL031_1.DQ366661
		B.JP.00.DR2510.AB287372	C.ZA.00.1157M3M.AY585266						37_cpx.CM.97.CM53392.AF377957
		B.JP.01.134.AB428552	C.ZA.00.1162MB.AY463224						38_BF1.UY.03.UY03_3389.FJ213783
		B.JP.01.DR388.AB289590	C.ZA.00.1165MB.AY463230						38_BF1.UY.04.UY04_3987.FJ213781
		B.JP.03.285.AB428558	C.ZA.00.1168MB.AY463231						38_BF1.UY.04.UY04_4022.FJ213782
		B.JP.04.04JPDR6075B.AB221126	C.ZA.00.1170MB.AY463225						38_BF1.UY.05.UY05_4752.FJ213780
		B.JP.05.426.AB428556	C.ZA.00.1171MB.AY463232						39_BF.BR.03.03BRRJ327.EU735536
		B.JP.05.DR6538.AB287363	C.ZA.00.1176MB.AY463218						39_BF.BR.04.04BRRJ179.EU735535
		B.JP.05.DR6737.AB287364	C.ZA.00.1178MB.AY463233						40_BF.BR.04.04BRRJ115.EU735538
		B.JP.05.DR7060.AB287367	C.ZA.00.1189MB.AY838565						40_BF.BR.04.04BRSQ46.EU735540
		B.JP.05.DR7065.AB287368	C.ZA.00.1192M3M.AY463219						40_BF.BR.05.05BRRJ055.EU735537
		B.KR.05.05CSR3.DQ837381	C.ZA.00.1195MB.AY463220						40_BF.BR.05.05BRRJ200.EU735539
		B.KR.97.WK.AF224507	C.ZA.00.1197MB.AY463234						43_02G.SA.03.J11223.EU697904
		B.MM.99.mSTD101.AB097870	C.ZA.00.1210MB.AY463221						43_02G.SA.03.J11232.EU697905
		B.RU.04.04RU128005.AY682547	C.ZA.00.1214MB.AY463236						43_02G.SA.03.J11243.EU697907
		B.RU.04.04RU129005.AY751406	C.ZA.00.1217MB.AY463226						43_02G.SA.03.J11456.EU697909
		B.RU.04.04RU139089.AY751407	C.ZA.00.1225MB.AY463227						01B.MM.00.mIDU502.AB097865
		B.RU.04.04RU139095.AY819715	C.ZA.00.1228MB.AY463222						01B.MM.99.mCSW104.AB097867
		B.TH.96.M140.DQ354112	C.ZA.00.J112MA.AY838568						01B.MY.03.03MYKL018_1.DQ366664
		B.TH.96.M149.DQ354119	C.ZA.00.J38MA.AY463228						01B.MY.04.04MYKL016_1.DQ366663
		B.TW.94.TWCYS.AF086817	C.ZA.01.01ZATM45.AY228557						01B.MY.04.04MYKL019_1.DQ366665
		B.UA.01.01UAKV167.DQ823362	C.ZA.01.2134MB.AY463237						01B.MY.05.05MYKL043_1.DQ366666
		B.UA.01.01UAKV259.DQ823364	C.ZA.01.J54Ma.AY463223						01B.MY.06.06MMYKLD46.EF495062
		B.US.00.14294_1.DQ853436	C.ZA.02.02ZAPS001MB1.DQ275648						01B.MY.07.07MYKLD48.EU031914
		B.US.00.ES1_20.EF363123	C.ZA.02.02ZAPS005MB1.DQ351235						01B.MY.07.07MYKLD49.EU031915
		B.US.04.ES10_53.EF363127	C.ZA.02.02ZAPS006MB1.DQ351220						01B.TH.96.M043.DQ354113
		B.US.04.ES8_43.EF363126	C.ZA.02.02ZAPS013MB1.DQ351222						01B.TH.96.M171.DQ354121
		B.US.05.L8249.DQ886037	C.ZA.02.02ZAPS014MB1.DQ351218						01B.TH.99.OUR2574.DQ354123
		B.US.83.RF.M17451	C.ZA.02.02ZAPS015MB1.DQ369995						01B.TH.x.1269.AF490973
		B.US.84.MNCG.M17449	C.ZA.03.03ZAPS017MB1.DQ351224						01B.TH.x.CU98_26.EF192591
		B.US.85.Ba_L.AB221005	C.ZA.03.03ZAPS021MB1.DQ369978						01B.TH.x.TH1326.AY082968
		B.US.86.5018_86.AY835778	C.ZA.03.03ZAPS023MB1.DQ351225						01B.TH.x.TH9_95.AF490974
		B.US.86.5096_86.AY835749	C.ZA.03.03ZAPS024MB1.DQ396367						01BC.MM.00.mCSW503.AB097866
		B.US.86.AD87.AF004394	C.ZA.03.03ZAPS025MB1.DQ351226						01BC.MM.99.mIDU107.AB097868
		B.US.86.JRCSF.M38429	C.ZA.03.03ZAPS026MB1.DQ369985						01C.TH.x.NP1809.AY262830
		B.US.87.BC.L02317	C.ZA.03.03ZAPS027MB1.DQ351223						0206.GH.03.03GH195AG_06.AB286853
		B.US.88.5160_88.AY835763	C.ZA.03.03ZAPS030MB1.DQ369996						0206.NE.00.NE36.AJ508597
		B.US.89.P896.U39362	C.ZA.03.03ZAPS032MB1.DQ445633						0206.NE.00.NE95.AJ508596
		B.US.90.90US_873.AY713412	C.ZA.03.03ZAPS034MB1.DQ369979						0206.NE.97.NE03.AJ508595
		B.US.90.US1.AY173952	C.ZA.03.03ZAPS042MB1.DQ369977						0209.CI.01.01IC_17395.AJ866554
		B.US.90.US4.AY173955	C.ZA.03.03ZAPS043MB1.DQ351227						0209.CI.01.01IC_PCI118.AJ866556
		B.US.90.WEAU160.U21135	C.ZA.03.03ZAPS044MB1.DQ396384						0209.CI.01.01IC_PCI127.AJ866558
		B.US.91.5048_91.AY835761	C.ZA.03.03ZAPS046MB1.DQ369984						0209.CI.97.97IC_PCI3.AJ866555
		B.US.91.DH12_3.AF069140	C.ZA.03.03ZAPS048MB1.DQ396364						0225.CM.x.2931HA.DQ826727
		B.US.93.WCD32P0793.DQ487188	C.ZA.03.03ZAPS049MB1.DQ369986						02A.GH.97.G829.AF184155
		B.US.94.5082_94.AY835773	C.ZA.03.03ZAPS050MB1.DQ369980						02A1.GH.97.AG2.AB052867
		B.US.94.94US_33931N.AY713410	C.ZA.03.03ZAPS051MB1.DQ396385						02C.BE.93.VI1035.AJ276595
		B.US.95.5073_95.AY835768	C.ZA.03.03ZAPS052MB1.DQ369987						02D.GH.03.GHNJ193.AB231897
		B.US.96.1027_03.AY332237	C.ZA.03.03ZAPS054MB2.DQ369988						02GK.CI.01.01IC_PCI123.AJ866557
		B.US.96.5155_96.AY835753	C.ZA.03.03ZAPS055MB1.DQ396373						06A1.BJ.x.B76.AJ293865
		B.US.97.ARES2.AB078005	C.ZA.03.03ZAPS056MB1.DQ396374						09A1KU.FR.04.04FR_AUK.EU448295
		B.US.98.98USHVTN1925c1.AY560107	C.ZA.03.03ZAPS057MB2.DQ369989						A1A2D.KE.00.NKU3004.AF457088
		B.US.98.98USHVTN3605c9.AY560108	C.ZA.03.03ZAPS059MB2.DQ445634						A1A2D.KE.91.KNH1239.AY945739
		B.US.98.98USHVTN8229c6.AY560109	C.ZA.03.03ZAPS063MB1.DQ396388						A1B.GE.98.98GEMZ003.DQ207943
		B.US.98.98USHVTN941c1.AY560110	C.ZA.03.03ZAPS066MB2.DQ396375						A1C.CA.04.04CA7750.EU220698
		B.US.98.WC3_0498_4.EF175212	C.ZA.03.03ZAPS067MB2.DQ396389						A1C.KE.00.KISII5011.AF457061
		B.US.99.PRB959_03.AY331296	C.ZA.03.03ZAPS071MB1.DQ396376						A1C.KE.00.MSA4080.AF457087
		B.US.x.F703.DQ886031	C.ZA.03.03ZAPS073MB1.DQ275649						A1C.KE.99.KNH1097.AF457064
		B.US.x.F7174.DQ886032	C.ZA.03.03ZAPS074MB2.DQ351228						A1C.RW.92.92RW009_06.U88823
		B.US.x.F7204.DQ886033	C.ZA.03.03ZAPS077B1.DQ093591						A1C.SE.96.SE9488.AF071474
		B.US.x.L8146.DQ886034	C.ZA.03.03ZAPS079B1.DQ093592						A1C.TZ.01.A306.AY253318
		B.US.x.L8157.DQ886035	C.ZA.03.03ZAPS081MB1.DQ351219						A1C.TZ.01.A355.AY253315
		B.US.x.L8185.DQ886036	C.ZA.03.03ZAPS083MB1.DQ351229						A1C.TZ.01.A359.AY253319
		B.UY.01.01UYTRA1092.AY781126	C.ZA.03.03ZAPS086MB1.DQ275654						A1C.TZ.97.97TZ01.AF361871
		B.UY.01.01UYTRA1179.AY781127	C.ZA.03.03ZAPS089MB1.DQ351216						A1C.TZ.97.97TZ06.AF361876
		B.YE.02.02YE507.AY795904	C.ZA.03.03ZAPS091MB1.DQ275645						A1C.TZ.97.97TZ08.AF361878
		B.YE.02.02YE508.AY795905	C.ZA.03.03ZAPS094MB1.DQ396377						A1C.TZ.97.97TZ09.AF361879
		B.ZA.03.03ZAPS045MB2.DQ396398	C.ZA.03.03ZAPS095MB1.DQ275652						A1C.UG.99.99UGF25926.AF484491
			C.ZA.03.03ZAPS097MB1.DQ351230						A1C.UG.99.99UGK30889.AF484501
			C.ZA.03.03ZAPS099MB1.DQ275655						A1CD.KE.00.KER2017.AF457056
			C.ZA.03.03ZAPS103MB2.DQ275656						A1CD.KE.02.ML2000.EU110093
			C.ZA.03.03ZAPS104MB1.DQ369990						A1CD.SE.95.SE8603.AF075702
			C.ZA.03.03ZAPS105MB2.DQ445632						A1CDGKU.ZA.99.CM4.AF411964
			C.ZA.03.03ZAPS108MB1.DQ396378						A1CG.KE.02.ML1979PCR.EU110096
			C.ZA.03.03ZAPS112MB2.DQ396386						A1D.DK.96.FSA.DQ912822
			C.ZA.03.03ZAPS113MB2.DQ396365						A1D.KE.00.KER2021.AF457058
			C.ZA.03.03ZAPS116MB1.DQ445635						A1D.KE.00.KSM4028.AF457078
			C.ZA.03.03ZAPS118MB1.DQ396368						A1D.KE.00.MSA4071.AF457082
			C.ZA.03.03ZAPS122MB1.DQ396370						A1D.KE.02.ML1974.EU110090
			C.ZA.03.03ZAPS123MB1.DQ396369						A1D.KE.99.KISII5003.AF457059
			C.ZA.03.03ZAPS124MB1.DQ369976						A1D.KE.99.KSM4015.AF457073
			C.ZA.03.03ZAPS125MB1.DQ396390						A1D.SE.93.SE6954.AF075701
			C.ZA.03.03ZAPS126MB1.DQ275657						A1D.SE.94.SE7108.AF071473
			C.ZA.03.03ZAPS128MB1.DQ275643						A1D.TZ.01.A387.AY253316
			C.ZA.03.03ZAPS130MB1.DQ275658						A1D.TZ.96.TZBFL0011.AF442569
			C.ZA.03.03ZAPS131MB1.DQ396380						A1D.TZ.96.TZBFL0088.AF442570
			C.ZA.03.03ZAPS133MB1.DQ275646						A1D.TZ.97.TZBFL0086.AF442566
			C.ZA.03.03ZAPS136MB1.DQ351231						A1D.UG.90.UG266.AY352657
			C.ZA.03.03ZAPS140MB1.DQ369981						A1D.UG.92.UG035.AY352656
			C.ZA.03.03ZAPS143MB1.DQ396391						A1D.UG.98.98UG57129.AF484503
			C.ZA.03.03ZAPS151MB1.DQ396392						A1D.UG.98.98UG57139.AF484510
			C.ZA.03.03ZAPS152MB1.DQ396399						A1D.UG.99.99UGB26587.AF484482
			C.ZA.03.03ZAPS155MB1.DQ396371						A1D.UG.99.99UGC06443.AF484479
			C.ZA.03.03ZASK005B2.DQ011175						A1D.UG.99.99UGC38442.AF484517
			C.ZA.03.03ZASK006B2.AY878056						A1D.UG.99.99UGE22831.AF484488
			C.ZA.03.03ZASK010B2.DQ164104						A1D.UG.99.99UGF27390.AF484492
			C.ZA.03.03ZASK011B2.AY901965						A1D.UG.99.99UGJ21953.AF484496
			C.ZA.03.03ZASK013B2.DQ275660						A1D.UG.99.99UGK38855.AF484520
			C.ZA.03.03ZASK016MB2.DQ351233						A1DHK.NO.97.97NOGIL3.AJ237565
			C.ZA.03.03ZASK019B2.AY878063						A1G.BE.94.VI1197.AJ276596
			C.ZA.03.03ZASK020B2.AY878064						A1G.KE.99.KNH1043.AF457062
			C.ZA.03.03ZASK026B2.DQ011165						A1G.NG.92.92NG003.U88825
			C.ZA.03.03ZASK034B1.AY878065						A1GHU.GA.x.VI354.AF076474
			C.ZA.03.03ZASK036B1.AY901966						A1GJ.BW.98.BW2117.AF192135
			C.ZA.03.03ZASK039B2.AY878068						A1U.SE.93.SE6594.AF069672
			C.ZA.03.03ZASK058B2.AY901967						A2C.ZA.98.DU178.AF411965
			C.ZA.03.03ZASK061B1.AY901968						A2CD.KE.01.ML1956.EU110089
			C.ZA.03.03ZASK062B1.DQ164113						A2G.CD.97.97CDKP58.AF316544
			C.ZA.03.03ZASK066B1.AY901969						AC.KE.97.ML672.AY322191
			C.ZA.03.03ZASK067B1.DQ275642						AC.ZA.04.04ZAPS204B1.DQ093606
			C.ZA.03.03ZASK072B1.DQ093593						ACD.TZ.01.HS123.AY945709
			C.ZA.03.03ZASK076B1.AY901975						AF2G.CM.97.CM52876.AF377958
			C.ZA.03.03ZASK078B1.AY901971						AKU.US.x.L873.DQ886038
			C.ZA.03.03ZASK084B1.AY901981						BC.AR.01.ARE195FL.AY968312
			C.ZA.03.03ZASK092B1.AY878057						BC.IN.02.INDNARI_0218440.EU000514
			C.ZA.03.03ZASK094B1.AY878070						BC.IN.02.NARI7_3.EU000511
			C.ZA.03.03ZASK097B1.AY878060						BC.IN.99.NARI10_2.EU000516
			C.ZA.03.03ZASK098B1.AY878061						BC.MM.99.mIDU103.AB097873
			C.ZA.03.03ZASK104B1.DQ396395						BC.MM.99.mIDU106.AB097869
			C.ZA.03.03ZASK107B1.DQ056410						BCF1.AR.04.04AR160677.DQ383754
			C.ZA.03.03ZASK110B1.DQ056411						BCU.FR.06.06FR_CRN.EU448296
			C.ZA.03.03ZASK111B1.DQ056404						BF.AR.00.ARCH003.AY037267
			C.ZA.03.03ZASK113B1.DQ351237						BF.AR.97.A050.AF408631
			C.ZA.03.03ZASK117B1.DQ056408						BF.AR.97.A32878.AF408632
			C.ZA.03.03ZASK118B1.DQ011169						BF.AR.99.A025.AF408626
			C.ZA.03.03ZASK120B1.DQ011176						BF.AR.99.A063.AF408628
			C.ZA.03.03ZASK211B1.DQ093601						BF.AR.99.ARMA006.AY037278
			C.ZA.03.03ZASK213B1.DQ093607						BF.AR.99.ARMA029.AY037283
			C.ZA.03.03ZASK215M6W.DQ275661						BF.AR.99.ARMA097.AY037280
			C.ZA.03.03ZASK223B1.DQ093597						BF.BO.99.BOL0137.AY037271
			C.ZA.03.03ZASK224MB1.DQ275664						BF.BR.03.BREPM1026.EF637055
			C.ZA.03.03ZASK226B1.DQ164108						BF.BR.03.BREPM1029.EF637052
			C.ZA.03.03ZASK232B1.DQ093589						BF.BR.94.94BR_RJ_41.AY455781
			C.ZA.03.03ZASK233B1.DQ351234						BF.BR.94.94BR_RJ_59.AY455784
			C.ZA.03.04ZAPS016MB1.DQ275644						BF.BR.94.94BR_RJ_97.AY455779
			C.ZA.03.04ZAPS194MB1.DQ275650						BF.BR.94.94UFRJ_58.AY455785
			C.ZA.03.SK023B2.AY772690						BF.BR.99.99UFRJ_16.AY455782
			C.ZA.03.SK029B2.AY772691						BF.BR.99.99UFRJ_2.AY455780
			C.ZA.03.SK033B2.AY772692						BF.BR.99.99UFRJ_9.AY455783
			C.ZA.03.SK040B1.AY703908						BF.BR.99.BREPM269.AY771591
			C.ZA.03.SK041B1.AY772693						BF.BR.99.BREPM275.AY771592
			C.ZA.03.SK043B1.AY772700						BF.BR.99.BREPM278.AY771593
			C.ZA.03.SK065B1.AY772694						BF.CL.01.CH12.AY536235
			C.ZA.03.SK112B1.AY772695						BF.CL.01.CH6.AY536234
			C.ZA.03.SK116B1.AY772696						BF.ES.02.R140.AY536237
			C.ZA.04.04ZAPS157MB1.DQ351232						BF1.AR.02.02AR115455.DQ383747
			C.ZA.04.04ZAPS160B1.DQ164107						BF1.AR.04.04AR158637.DQ383753
			C.ZA.04.04ZAPS161B1.DQ164115						BF1.AR.05.05AR163052.DQ383755
			C.ZA.04.04ZAPS165MB1.DQ351221						BF1.BR.00.BREPM13853.DQ085875
			C.ZA.04.04ZAPS168B1.DQ164121						BF1.BR.01.01BR042.DQ358799
			C.ZA.04.04ZAPS169MB1.DQ396393						BF1.BR.01.01BR047.DQ358800
			C.ZA.04.04ZAPS170B1.DQ164116						BF1.BR.01.01BR226.DQ358803
			C.ZA.04.04ZAPS172MB1.DQ275659						BF1.BR.01.01BR323.DQ358804
			C.ZA.04.04ZAPS177MB1.DQ396394						BF1.BR.02.02BR005.DQ358806
			C.ZA.04.04ZAPS189B1.DQ164117						BF1.BR.02.02BR006.DQ358807
			C.ZA.04.04ZAPS190B1.DQ093602						BF1.BR.02.02BR033.DQ358811
			C.ZA.04.04ZAPS193B1.DQ164109						BF1.BR.02.02BR034.DQ358812
			C.ZA.04.04ZAPS195B1.DQ164118						BF1.BR.93.93BR029_4.AF005495
			C.ZA.04.04ZAPS197MB1.DQ369997						BF1.BR.99.BREPM107.AY771588
			C.ZA.04.04ZAPS198MB1.DQ445637						BF1.BR.99.BREPM11871.DQ085867
			C.ZA.04.04ZAPS199B1.DQ164110						BF1.BR.99.BREPM11884.DQ085868
			C.ZA.04.04ZAPS201B1.DQ164111						BF1.ES.02.X1241.AY536238
			C.ZA.04.04ZAPS202B1.DQ093598						BF1.JP.x.DR0769.AB253430
			C.ZA.04.04ZAPS205B1.DQ093599						BG.ES.99.X254.AF423755
			C.ZA.04.04ZAPS206B1.DQ164126						CD.BW.00.00BWMO351.AY074891
			C.ZA.04.04ZAPS211B1.DQ164112						CD.KE.00.MSA4077.AF457085
			C.ZA.04.04ZAPS214B1.DQ093588						CD.KE.01.ML1076.EU110086
			C.ZA.04.04ZAPS216B1.DQ093600						CD.TZ.01.A247.AY253309
			C.ZA.04.04ZAPS217B1.DQ164119						CD.TZ.97.97TZ07.AF361877
			C.ZA.04.04ZASK031B2.AY901974						CD.UG.99.99UGK10192.AF484500
			C.ZA.04.04ZASK052MB2.DQ396366						CU.JP.04.DR5782.AB286849
			C.ZA.04.04ZASK083B2.DQ093585						GKU.SE.95.SE8646.AY352654
			C.ZA.04.04ZASK127B1.DQ011172						GKU.SE.95.SE9010.AY352655
			C.ZA.04.04ZASK128B1.DQ093586
			C.ZA.04.04ZASK131B1.DQ056412
			C.ZA.04.04ZASK132B1.DQ093594
			C.ZA.04.04ZASK135B1.DQ011166
			C.ZA.04.04ZASK136B1.DQ011177
			C.ZA.04.04ZASK139B1.AY878072
			C.ZA.04.04ZASK142B1.DQ011167
			C.ZA.04.04ZASK145B1.AY901976
			C.ZA.04.04ZASK147B1.DQ164114
			C.ZA.04.04ZASK148B1.DQ093590
			C.ZA.04.04ZASK150B1.DQ011178
			C.ZA.04.04ZASK151B1.AY901977
			C.ZA.04.04ZASK152MB1.DQ445631
			C.ZA.04.04ZASK154B1.AY878071
			C.ZA.04.04ZASK155B1.AY901978
			C.ZA.04.04ZASK156B1.DQ011171
			C.ZA.04.04ZASK159B1.DQ011179
			C.ZA.04.04ZASK160B1.DQ011173
			C.ZA.04.04ZASK161B1.DQ011170
			C.ZA.04.04ZASK163B1.AY901979
			C.ZA.04.04ZASK164B1.DQ056405
			C.ZA.04.04ZASK165B1.DQ396387
			C.ZA.04.04ZASK167B1.DQ164127
			C.ZA.04.04ZASK168B1.AY878058
			C.ZA.04.04ZASK169B1.DQ396381
			C.ZA.04.04ZASK170B1.DQ093595
			C.ZA.04.04ZASK173B1.DQ093604
			C.ZA.04.04ZASK174B1.AY901980
			C.ZA.04.04ZASK175B1.DQ164129
			C.ZA.04.04ZASK176B1.DQ056416
			C.ZA.04.04ZASK178B1.DQ093587
			C.ZA.04.04ZASK180B1.AY878059
			C.ZA.04.04ZASK181B1.AY878062
			C.ZA.04.04ZASK182B1.AY878054
			C.ZA.04.04ZASK183B1.AY878055
			C.ZA.04.04ZASK184B1.DQ056418
			C.ZA.04.04ZASK185B1.DQ011174
			C.ZA.04.04ZASK190B1.DQ056409
			C.ZA.04.04ZASK191B1.DQ369993
			C.ZA.04.04ZASK192B1.DQ396382
			C.ZA.04.04ZASK193B1.DQ396396
			C.ZA.04.04ZASK196B1.DQ056413
			C.ZA.04.04ZASK200B1.DQ396383
			C.ZA.04.04ZASK201B1.DQ396397
			C.ZA.04.04ZASK202B1.DQ011180
			C.ZA.04.04ZASK204B1.DQ056414
			C.ZA.04.04ZASK206B1.DQ056415
			C.ZA.04.04ZASK208B1.DQ056406
			C.ZA.04.04ZASK217B1.DQ056417
			C.ZA.04.04ZASK234B1.DQ093605
			C.ZA.04.SK133B1.AY772698
			C.ZA.04.SK134B1.AY703909
			C.ZA.04.SK140B1.AY901973
			C.ZA.04.SK144B1.AY703911
			C.ZA.05.05ZAPSK240B1.DQ369991
			C.ZA.05.05ZASK243B1.DQ396372
			C.ZA.05.05ZASK244B1.DQ369992
			C.ZA.05.05ZASK245B1.DQ369982
			C.ZA.05.05ZASK246B1.DQ369983
			C.ZA.05.05ZASK247B1.DQ369994
			C.ZA.97.97ZA003.AY118165
			C.ZA.97.97ZA009.AY118166
			C.ZA.97.97ZA012.AF286227
			C.ZA.98.98ZA445.AY158533
			C.ZA.98.98ZA502.AY158534
			C.ZA.98.98ZA528.AY158535
			C.ZA.98.CTSC2.AY043176
			C.ZA.99.99ZACM9.AF411967
			C.ZA.99.99ZATM10.AY228556
			C.ZA.99.DU179.AY043174
			C.ZA.99.DU422.AY043175
			C.ZA.99.ZASW7.AF411966
			C.ZA.x.99ZALT21.EU293446
			C.ZA.x.99ZALT39.EU293447
			C.ZA.x.99ZALT42.EU293448
			C.ZA.x.99ZALT45.EU293449
			C.ZA.x.99ZALT46.EU293450
			C.ZA.x.99ZALT4.EU293444
			C.ZA.x.99ZALT5.EU293445
			C.ZM.02.02ZM110.AB254142
			C.ZM.02.02ZM115.AB254148
			C.ZM.02.02ZMBC.AB254149
			C.ZM.02.02ZMDB.AB254153
			C.ZM.02.02ZMJM.AB254156
			C.ZM.96.96ZM651.AF286224
			C.ZM.96.96ZM751.AF286225
			C.ZM.x.HIV1084i.AY805330
