# Supplementary material for: Frequent associations between CTL and T-Helper epitopes in HIV-1 genomes and implications for multi-epitope vaccine designs
Source: BMC Microbiol. 2010 Aug 9;10:212. doi: 10.1186/1471-2180-10-212 (PMC2924856; doi:10.1186/1471-2180-10-212)
Supplement: Additional file 4 — Number of unique association rules. Number of unique association rules categorized based on the types of epitopes involved in each association rule. [file 1471-2180-10-212-S4.XLS]

## Sheet: AF-4
Additional file-4: Number of unique association rules categorized based on the types of epitopes involved in each association rule
	Gene(s)	Gag only	Pol only	Nef only	Gag-Pol	Gag-Env	Gag-Nef	Pol-Env	Pol-Nef	Gag-Pol-Nef	Total
	Association rules with epitopes of type CTL only	31	132		866		9		19	59	1116
	" TH only	13	2		21		2		1		39
	" CTL-TH	321	238	1	4183		69		33	137#	4845
	" CTL-Ab					3		1			4
	" TH-Ab					1					1
	Total	365	372	1	5070	4	80	1	53	196	6142
	# multi-type associations involving 2 epitope types and 3 genes
