# Supplementary material for: Frequent associations between CTL and T-Helper epitopes in HIV-1 genomes and implications for multi-epitope vaccine designs
Source: BMC Microbiol. 2010 Aug 9;10:212. doi: 10.1186/1471-2180-10-212 (PMC2924856; doi:10.1186/1471-2180-10-212)
Supplement: Additional file 5 — 137 association rules involving epitopes from two different types and three genes. 137 association rules involving epitopes from 2 different types (CTL & Th) and three genes (Gag, Pol &Nef). Each row separated by borders represents a single association rule and each column represents a single non-overlapping genomic region. Red letters denote CTL epitopes, green letters denote Th epitopes. Epitopes on blue background are those from Gag gene, while those in tan and green backgrounds are from Pol and Nef genes, respectively. [file 1471-2180-10-212-S5.XLS]

## Sheet: AF-5
Additional file-5: 137 association rules involving epitopes from 2 different types (CTL & Th) and three genes (Gag, Pol & Nef). Each row separated by borders represents a single association rule and each column represents a single non-overlapping genomic region. Red letters denote CTL epitopes, green letters denote Th epitopes. Epitopes on blue background are those from Gag gene, while those in t…
			RED	CTL Epitopes		BLUE :	Gag		TAN :	Pol		GREEN :	Nef
			GREEN	Th Epitopes
		Gag				Pol								Nef
Non-overlapping region:		1	2	3	4	5	6	7	8	9	10	11	12	13	14
Epitope No:		1	2	3 4	5	6	7	8	9 10	11 12	13	14 15 16 17 18	19	20	21
Epitopes		SPRTLNAWV	GHQAAMQML	WIILGLNKIVRMYSP	PKEPFRDYV	KLVDFRELNK	GIPHPAGLK	TVLDVGDAY	LVGKLNWASQIY	IVTDSQYAL	LFLDGIDKA	LKTAVQMAVFIHNFK	VPRRKAKII	VGFPVRPQ	FLKEKGGL
				GLNKIVRMY					KLNWASQIY	VTDSQYALGI		KTAVQMAVF
												KTAVQMAVFIHNFKR
												AVFIHNFKRK
												FKRKGGIGGY
Category	No. of associations in each category	Epitope assciations
1		CTL Gag - CTL Pol - TH Nef
	1		GHQAAMQML			KLVDFRELNK								VGFPVRPQ
	2		GHQAAMQML			KLVDFRELNK			KLNWASQIY					VGFPVRPQ
	3		GHQAAMQML				GIPHPAGLK							VGFPVRPQ
	4		GHQAAMQML					TVLDVGDAY						VGFPVRPQ
	5		GHQAAMQML						LVGKLNWASQIY					VGFPVRPQ
									KLNWASQIY
	6		GHQAAMQML						KLNWASQIY					VGFPVRPQ
	7		GHQAAMQML						LVGKLNWASQIY					VGFPVRPQ
	8		GHQAAMQML							VTDSQYALGI				VGFPVRPQ
	9		GHQAAMQML								LFLDGIDKA			VGFPVRPQ
	10		GHQAAMQML									AVFIHNFKRK		VGFPVRPQ
	11		GHQAAMQML									KTAVQMAVF		VGFPVRPQ
	12		GHQAAMQML	GLNKIVRMY		KLVDFRELNK								VGFPVRPQ
	13		GHQAAMQML	GLNKIVRMY			GIPHPAGLK							VGFPVRPQ
	14		GHQAAMQML	GLNKIVRMY					KLNWASQIY					VGFPVRPQ
	15		GHQAAMQML	GLNKIVRMY							LFLDGIDKA			VGFPVRPQ
	16			GLNKIVRMY		KLVDFRELNK								VGFPVRPQ
	17			GLNKIVRMY			GIPHPAGLK							VGFPVRPQ
	18			GLNKIVRMY						VTDSQYALGI				VGFPVRPQ
	19			GLNKIVRMY							LFLDGIDKA			VGFPVRPQ
2		CTL Gag - TH Pol - CTL Nef
	1		GHQAAMQML									LKTAVQMAVFIHNFK			FLKEKGGL
												KTAVQMAVFIHNFKR
	2		GHQAAMQML									KTAVQMAVFIHNFKR			FLKEKGGL
	3		GHQAAMQML									LKTAVQMAVFIHNFK			FLKEKGGL
	4		GHQAAMQML	GLNKIVRMY								KTAVQMAVFIHNFKR			FLKEKGGL
	5		GHQAAMQML	GLNKIVRMY								LKTAVQMAVFIHNFK			FLKEKGGL
	6		GHQAAMQML	GLNKIVRMY								LKTAVQMAVFIHNFK			FLKEKGGL
												KTAVQMAVFIHNFKR
	7			GLNKIVRMY								LKTAVQMAVFIHNFK			FLKEKGGL
												KTAVQMAVFIHNFKR
	8			GLNKIVRMY								KTAVQMAVFIHNFKR			FLKEKGGL
	9			GLNKIVRMY								LKTAVQMAVFIHNFK			FLKEKGGL
3		CTL Gag - TH Pol - TH Nef
	1		GHQAAMQML									LKTAVQMAVFIHNFK		VGFPVRPQ
												KTAVQMAVFIHNFKR
	2		GHQAAMQML									LKTAVQMAVFIHNFK		VGFPVRPQ
	3		GHQAAMQML									KTAVQMAVFIHNFKR		VGFPVRPQ
4		TH Gag - CTL Pol - CTL Nef
	1			WIILGLNKIVRMYSP		KLVDFRELNK									FLKEKGGL
	2			WIILGLNKIVRMYSP			GIPHPAGLK								FLKEKGGL
	3			WIILGLNKIVRMYSP					KLNWASQIY						FLKEKGGL
	4			WIILGLNKIVRMYSP								AVFIHNFKRK			FLKEKGGL
	5				PKEPFRDYV	KLVDFRELNK									FLKEKGGL
	6				PKEPFRDYV	KLVDFRELNK	GIPHPAGLK								FLKEKGGL
	7				PKEPFRDYV	KLVDFRELNK		TVLDVGDAY							FLKEKGGL
	8				PKEPFRDYV	KLVDFRELNK			LVGKLNWASQIY						FLKEKGGL
	9				PKEPFRDYV	KLVDFRELNK			LVGKLNWASQIY						FLKEKGGL
									KLNWASQIY
	10				PKEPFRDYV	KLVDFRELNK			KLNWASQIY						FLKEKGGL
	11				PKEPFRDYV	KLVDFRELNK				IVTDSQYAL					FLKEKGGL
	12				PKEPFRDYV	KLVDFRELNK				VTDSQYALGI					FLKEKGGL
	13				PKEPFRDYV					IVTDSQYAL					FLKEKGGL
										VTDSQYALGI
	14				PKEPFRDYV	KLVDFRELNK						KTAVQMAVF			FLKEKGGL
	15				PKEPFRDYV		GIPHPAGLK								FLKEKGGL
	16				PKEPFRDYV			TVLDVGDAY							FLKEKGGL
	17				PKEPFRDYV			TVLDVGDAY	KLNWASQIY						FLKEKGGL
	18				PKEPFRDYV			TVLDVGDAY				KTAVQMAVF			FLKEKGGL
	19				PKEPFRDYV				LVGKLNWASQIY						FLKEKGGL
									KLNWASQIY
	20				PKEPFRDYV				LVGKLNWASQIY						FLKEKGGL
	21				PKEPFRDYV				KLNWASQIY						FLKEKGGL
	22				PKEPFRDYV				KLNWASQIY	VTDSQYALGI					FLKEKGGL
	23				PKEPFRDYV				KLNWASQIY			FKRKGGIGGY			FLKEKGGL
	24				PKEPFRDYV					IVTDSQYAL					FLKEKGGL
	25				PKEPFRDYV					VTDSQYALGI					FLKEKGGL
	26				PKEPFRDYV						LFLDGIDKA				FLKEKGGL
	27				PKEPFRDYV							FKRKGGIGGY			FLKEKGGL
	28				PKEPFRDYV							KTAVQMAVF			FLKEKGGL
	29				PKEPFRDYV							AVFIHNFKRK			FLKEKGGL
	30				PKEPFRDYV								VPRRKAKII		FLKEKGGL
5		TH Gag - CTL Pol - TH Nef
	1				PKEPFRDYV	KLVDFRELNK								VGFPVRPQ
	2				PKEPFRDYV		GIPHPAGLK							VGFPVRPQ
	3				PKEPFRDYV			TVLDVGDAY						VGFPVRPQ
	4				PKEPFRDYV				LVGKLNWASQIY					VGFPVRPQ
									KLNWASQIY
	5				PKEPFRDYV				KLNWASQIY					VGFPVRPQ
	6				PKEPFRDYV				LVGKLNWASQIY					VGFPVRPQ
	7				PKEPFRDYV							KTAVQMAVF		VGFPVRPQ
6		CTL Nef - TH Gag - TH Pol
	1				PKEPFRDYV							LKTAVQMAVFIHNFK			FLKEKGGL
												KTAVQMAVFIHNFKR
	2				PKEPFRDYV							KTAVQMAVFIHNFKR			FLKEKGGL
	3				PKEPFRDYV							LKTAVQMAVFIHNFK			FLKEKGGL
7		CTL Gag - CTL Pol - CTL Nef - TH Gag
	1	SPRTLNAWV			PKEPFRDYV	KLVDFRELNK									FLKEKGGL
	2	SPRTLNAWV			PKEPFRDYV			TVLDVGDAY							FLKEKGGL
	3	SPRTLNAWV			PKEPFRDYV				LVGKLNWASQIY						FLKEKGGL
									KLNWASQIY
	4	SPRTLNAWV			PKEPFRDYV				KLNWASQIY						FLKEKGGL
	5	SPRTLNAWV			PKEPFRDYV				LVGKLNWASQIY						FLKEKGGL
	6		GHQAAMQML	WIILGLNKIVRMYSP					KLNWASQIY						FLKEKGGL
				GLNKIVRMY
	7		GHQAAMQML	WIILGLNKIVRMYSP					KLNWASQIY						FLKEKGGL
	8		GHQAAMQML	GLNKIVRMY	PKEPFRDYV	KLVDFRELNK									FLKEKGGL
	9		GHQAAMQML	GLNKIVRMY	PKEPFRDYV		GIPHPAGLK								FLKEKGGL
	10		GHQAAMQML	GLNKIVRMY	PKEPFRDYV				LVGKLNWASQIY						FLKEKGGL
									KLNWASQIY
	11		GHQAAMQML	GLNKIVRMY	PKEPFRDYV				LVGKLNWASQIY						FLKEKGGL
	12		GHQAAMQML	GLNKIVRMY	PKEPFRDYV				KLNWASQIY						FLKEKGGL
	13		GHQAAMQML	GLNKIVRMY	PKEPFRDYV					VTDSQYALGI					FLKEKGGL
	14		GHQAAMQML	GLNKIVRMY	PKEPFRDYV						LFLDGIDKA				FLKEKGGL
	15		GHQAAMQML		PKEPFRDYV	KLVDFRELNK									FLKEKGGL
	16		GHQAAMQML		PKEPFRDYV	KLVDFRELNK			KLNWASQIY						FLKEKGGL
	17		GHQAAMQML		PKEPFRDYV		GIPHPAGLK								FLKEKGGL
	18		GHQAAMQML		PKEPFRDYV			TVLDVGDAY							FLKEKGGL
	19		GHQAAMQML		PKEPFRDYV				LVGKLNWASQIY						FLKEKGGL
									KLNWASQIY
	20		GHQAAMQML		PKEPFRDYV				KLNWASQIY						FLKEKGGL
	21		GHQAAMQML		PKEPFRDYV				LVGKLNWASQIY						FLKEKGGL
	22		GHQAAMQML		PKEPFRDYV					IVTDSQYAL					FLKEKGGL
										VTDSQYALGI
	23		GHQAAMQML		PKEPFRDYV					VTDSQYALGI					FLKEKGGL
	24		GHQAAMQML		PKEPFRDYV					IVTDSQYAL					FLKEKGGL
	25		GHQAAMQML		PKEPFRDYV						LFLDGIDKA				FLKEKGGL
	26		GHQAAMQML		PKEPFRDYV							AVFIHNFKRK			FLKEKGGL
	27		GHQAAMQML		PKEPFRDYV							KTAVQMAVF			FLKEKGGL
	28			WIILGLNKIVRMYSP		KLVDFRELNK									FLKEKGGL
				GLNKIVRMY
	29			WIILGLNKIVRMYSP			GIPHPAGLK								FLKEKGGL
				GLNKIVRMY
	30			WIILGLNKIVRMYSP					KLNWASQIY						FLKEKGGL
				GLNKIVRMY
	31			WIILGLNKIVRMYSP								AVFIHNFKRK			FLKEKGGL
				GLNKIVRMY
	32			GLNKIVRMY	PKEPFRDYV	KLVDFRELNK									FLKEKGGL
	33			GLNKIVRMY	PKEPFRDYV		GIPHPAGLK								FLKEKGGL
	34			GLNKIVRMY	PKEPFRDYV			TVLDVGDAY							FLKEKGGL
	35			GLNKIVRMY	PKEPFRDYV				LVGKLNWASQIY						FLKEKGGL
									KLNWASQIY
	36			GLNKIVRMY	PKEPFRDYV				KLNWASQIY						FLKEKGGL
	37			GLNKIVRMY	PKEPFRDYV				LVGKLNWASQIY						FLKEKGGL
	38			GLNKIVRMY	PKEPFRDYV					IVTDSQYAL					FLKEKGGL
										VTDSQYALGI
	39			GLNKIVRMY	PKEPFRDYV					VTDSQYALGI					FLKEKGGL
	40			GLNKIVRMY	PKEPFRDYV					IVTDSQYAL					FLKEKGGL
	41			GLNKIVRMY	PKEPFRDYV						LFLDGIDKA				FLKEKGGL
	42			GLNKIVRMY	PKEPFRDYV							AVFIHNFKRK			FLKEKGGL
8		CTL Gag - CTL Pol - CTL Nef - TH Pol
	1		GHQAAMQML									LKTAVQMAVFIHNFK			FLKEKGGL
												KTAVQMAVF
												KTAVQMAVFIHNFKR
	2		GHQAAMQML									KTAVQMAVF			FLKEKGGL
												KTAVQMAVFIHNFKR
	3		GHQAAMQML									LKTAVQMAVFIHNFK			FLKEKGGL
												KTAVQMAVF
	4		GHQAAMQML	GLNKIVRMY								LKTAVQMAVFIHNFK			FLKEKGGL
												KTAVQMAVF
												KTAVQMAVFIHNFKR
	5		GHQAAMQML	GLNKIVRMY								KTAVQMAVF			FLKEKGGL
												KTAVQMAVFIHNFKR
	6		GHQAAMQML	GLNKIVRMY								LKTAVQMAVFIHNFK			FLKEKGGL
												KTAVQMAVF
	7			GLNKIVRMY								LKTAVQMAVFIHNFK			FLKEKGGL
												KTAVQMAVF
												KTAVQMAVFIHNFKR
	8			GLNKIVRMY								KTAVQMAVF			FLKEKGGL
												KTAVQMAVFIHNFKR
	9			GLNKIVRMY								LKTAVQMAVFIHNFK			FLKEKGGL
												KTAVQMAVF
9		CTL Gag - CTL Pol - TH Gag - TH Nef
	1		GHQAAMQML		PKEPFRDYV	KLVDFRELNK								VGFPVRPQ
	2		GHQAAMQML		PKEPFRDYV		GIPHPAGLK							VGFPVRPQ
	3		GHQAAMQML		PKEPFRDYV				KLNWASQIY					VGFPVRPQ
10		CTL Gag - CTL Pol - TH Pol - TH Nef
	1		GHQAAMQML									LKTAVQMAVFIHNFK		VGFPVRPQ
												KTAVQMAVF
												KTAVQMAVFIHNFKR
	2		GHQAAMQML									LKTAVQMAVFIHNFK		VGFPVRPQ
												KTAVQMAVF
	3		GHQAAMQML									KTAVQMAVF		VGFPVRPQ
												KTAVQMAVFIHNFKR
11		CTL Gag - CTL Nef - TH Gag - TH Pol
	1		GHQAAMQML		PKEPFRDYV							LKTAVQMAVFIHNFK			FLKEKGGL
												KTAVQMAVFIHNFKR
	2		GHQAAMQML		PKEPFRDYV							KTAVQMAVFIHNFKR			FLKEKGGL
	3		GHQAAMQML		PKEPFRDYV							LKTAVQMAVFIHNFK			FLKEKGGL
12		CTL Pol - CTL Nef - TH Gag - TH Pol
	1				PKEPFRDYV							LKTAVQMAVFIHNFK			FLKEKGGL
												KTAVQMAVF
												KTAVQMAVFIHNFKR
	2				PKEPFRDYV							KTAVQMAVF			FLKEKGGL
												KTAVQMAVFIHNFKR
	3				PKEPFRDYV							LKTAVQMAVFIHNFK			FLKEKGGL
												KTAVQMAVF
13		CTL Gag - CTL Pol - CTL Nef - TH Gag - TH Pol
	1		GHQAAMQML		PKEPFRDYV							LKTAVQMAVFIHNFK			FLKEKGGL
												KTAVQMAVF
												KTAVQMAVFIHNFKR
	2		GHQAAMQML		PKEPFRDYV							KTAVQMAVF			FLKEKGGL
												KTAVQMAVFIHNFKR
	3		GHQAAMQML		PKEPFRDYV							LKTAVQMAVFIHNFK			FLKEKGGL
												KTAVQMAVF
	Total = 137
