# Supplementary material for: Frequent associations between CTL and T-Helper epitopes in HIV-1 genomes and implications for multi-epitope vaccine designs
Source: BMC Microbiol. 2010 Aug 9;10:212. doi: 10.1186/1471-2180-10-212 (PMC2924856; doi:10.1186/1471-2180-10-212)
Supplement: Additional file 6 — Subtype-wise frequencies of 137 2T-3G association rules. Subtype-wise frequencies of 137 unique association rules where epitopes from 3 genes and 2 types (2T-3G) are involved. [file 1471-2180-10-212-S6.XLS]

## Sheet: AF-6
Additional file-6: Subtype-wise frequencies of 137 unique association rules where epitopes from 3 genes and 2 types (2T-3G) are involved.
Association #	Associated epitopes	A	%	B	%	C	%	D	%	F	%	G	%	H	%	J	%	K	%	N	%	O	%	CRF	%	All	%
1	GHQAAMQML - KLVDFRELNK - VGFPVRPQ	48	81.3559	116	71.1656	285	80.5085	27	75	11	78.5714	13	81.25	3	100	1	33.3333	1	50	5	100	0	0	238	77.7778	748	76.4826
2	GHQAAMQML - KLVDFRELNK - KLNWASQIY - VGFPVRPQ	45	76.2712	130	79.7546	294	83.0508	31	86.1111	13	92.8571	12	75	0	0	2	66.6667	2	100	4	80	0	0	236	77.1242	769	78.6299
3	GHQAAMQML - GIPHPAGLK - VGFPVRPQ	48	81.3559	121	74.2331	291	82.2034	29	80.5556	12	85.7143	13	81.25	3	100	2	66.6667	1	50	5	100	0	0	246	80.3922	771	78.8344
4	GHQAAMQML - TVLDVGDAY - VGFPVRPQ	45	76.2712	120	73.6196	287	81.0734	27	75	12	85.7143	13	81.25	3	100	2	66.6667	2	100	1	20	0	0	237	77.451	749	76.5849
5	GHQAAMQML - LVGKLNWASQIY - KLNWASQIY - VGFPVRPQ	44	74.5763	113	69.3252	271	76.5537	29	80.5556	13	92.8571	12	75	3	100	1	33.3333	2	100	0	0	0	0	238	77.7778	726	74.2331
6	GHQAAMQML - KLNWASQIY - VGFPVRPQ	46	77.9661	117	71.7791	246	69.4915	28	77.7778	13	92.8571	13	81.25	3	100	2	66.6667	2	100	5	100	0	0	232	75.817	707	72.2904
7	GHQAAMQML - LVGKLNWASQIY - VGFPVRPQ	45	76.2712	121	74.2331	282	79.661	27	75	13	92.8571	12	75	1	33.3333	2	66.6667	2	100	5	100	0	0	234	76.4706	744	76.0736
8	GHQAAMQML - VTDSQYALGI - VGFPVRPQ	48	81.3559	119	73.0061	287	81.0734	29	80.5556	12	85.7143	13	81.25	3	100	1	33.3333	2	100	0	0	0	0	231	75.4902	745	76.1759
9	GHQAAMQML - LFLDGIDKA - VGFPVRPQ	43	72.8814	108	66.2577	282	79.661	31	86.1111	13	92.8571	9	56.25	3	100	2	66.6667	2	100	0	0	0	0	227	74.183	720	73.6196
10	GHQAAMQML - AVFIHNFKRK - VGFPVRPQ	48	81.3559	115	70.5521	289	81.6384	29	80.5556	12	85.7143	13	81.25	3	100	2	66.6667	1	50	0	0	0	0	238	77.7778	750	76.6871
11	GHQAAMQML - KTAVQMAVF - VGFPVRPQ	44	74.5763	107	65.6442	267	75.4237	29	80.5556	13	92.8571	12	75	3	100	1	33.3333	2	100	0	0	0	0	227	74.183	705	72.0859
12	GHQAAMQML - GLNKIVRMY - KLVDFRELNK - VGFPVRPQ	47	79.661	118	72.3926	288	81.3559	28	77.7778	12	85.7143	13	81.25	3	100	2	66.6667	2	100	0	0	0	0	236	77.1242	749	76.5849
13	GHQAAMQML - GLNKIVRMY - GIPHPAGLK - VGFPVRPQ	46	77.9661	99	60.7362	287	81.0734	27	75	11	78.5714	15	93.75	1	33.3333	3	100	2	100	0	0	0	0	231	75.4902	722	73.8241
14	GHQAAMQML - GLNKIVRMY - KLNWASQIY - VGFPVRPQ	44	74.5763	116	71.1656	274	77.4011	27	75	13	92.8571	12	75	1	33.3333	2	66.6667	2	100	5	100	0	0	225	73.5294	721	73.7219
15	GHQAAMQML - GLNKIVRMY - LFLDGIDKA - VGFPVRPQ	53	89.8305	86	52.7607	295	83.3333	27	75	11	78.5714	16	100	3	100	2	66.6667	2	100	0	0	0	0	215	70.2614	710	72.5971
16	GLNKIVRMY - KLVDFRELNK - VGFPVRPQ	48	81.3559	81	49.6933	283	79.9435	29	80.5556	12	85.7143	11	68.75	3	100	3	100	2	100	0	0	0	0	215	70.2614	687	70.2454
17	GLNKIVRMY - GIPHPAGLK - VGFPVRPQ	53	89.8305	86	52.7607	291	82.2034	28	77.7778	12	85.7143	16	100	3	100	3	100	1	50	0	0	0	0	226	73.8562	719	73.5174
18	GLNKIVRMY - VTDSQYALGI - VGFPVRPQ	51	86.4407	83	50.9202	247	69.774	28	77.7778	11	78.5714	16	100	3	100	3	100	2	100	0	0	0	0	215	70.2614	659	67.3824
19	GLNKIVRMY - LFLDGIDKA - VGFPVRPQ	46	77.9661	102	62.5767	299	84.4633	30	83.3333	11	78.5714	11	68.75	3	100	2	66.6667	2	100	3	60	0	0	238	77.7778	747	76.3804
20	GHQAAMQML - LKTAVQMAVFIHNFK - KTAVQMAVFIHNFKR - FLKEKGGL	47	79.661	113	69.3252	309	87.2881	30	83.3333	11	78.5714	15	93.75	0	0	2	66.6667	2	100	3	60	12	70.5882	239	78.1046	783	80.0613
21	GHQAAMQML - KTAVQMAVFIHNFKR - FLKEKGGL	50	84.7458	106	65.0307	305	86.1582	28	77.7778	11	78.5714	16	100	3	100	2	66.6667	1	50	4	80	8	47.0588	237	77.451	771	78.8344
22	GHQAAMQML - LKTAVQMAVFIHNFK - FLKEKGGL	45	76.2712	112	68.7117	296	83.6158	28	77.7778	10	71.4286	16	100	3	100	3	100	2	100	1	20	5	29.4118	241	78.7582	762	77.9141
23	GHQAAMQML - GLNKIVRMY - KTAVQMAVFIHNFKR - FLKEKGGL	47	79.661	105	64.4172	295	83.3333	27	75	11	78.5714	15	93.75	1	33.3333	2	66.6667	2	100	4	80	7	41.1765	229	74.8366	745	76.1759
24	GHQAAMQML - GLNKIVRMY - LKTAVQMAVFIHNFK - FLKEKGGL	47	79.661	112	68.7117	306	86.4407	30	83.3333	12	85.7143	15	93.75	0	0	3	100	1	50	3	60	14	82.3529	249	81.3725	792	80.9816
25	GHQAAMQML - GLNKIVRMY - LKTAVQMAVFIHNFK - KTAVQMAVFIHNFKR - FLKEKGGL	44	74.5763	110	67.4847	293	82.7684	29	80.5556	12	85.7143	14	87.5	0	0	3	100	2	100	3	60	7	41.1765	238	77.7778	755	77.1984
26	GLNKIVRMY - LKTAVQMAVFIHNFK - KTAVQMAVFIHNFKR - FLKEKGGL	46	77.9661	106	65.0307	298	84.1808	26	72.2222	11	78.5714	16	100	3	100	3	100	1	50	1	20	5	29.4118	238	77.7778	754	77.0961
27	GLNKIVRMY - KTAVQMAVFIHNFKR - FLKEKGGL	46	77.9661	95	58.2822	257	72.5989	28	77.7778	12	85.7143	16	100	3	100	3	100	1	50	2	40	10	58.8235	237	77.451	710	72.5971
28	GLNKIVRMY - LKTAVQMAVFIHNFK - FLKEKGGL	45	76.2712	112	68.7117	297	83.8983	28	77.7778	10	71.4286	16	100	3	100	3	100	2	100	1	20	6	35.2941	244	79.7386	767	78.4254
29	GHQAAMQML - LKTAVQMAVFIHNFK - KTAVQMAVFIHNFKR - VGFPVRPQ	46	77.9661	108	66.2577	290	81.9209	29	80.5556	11	78.5714	15	93.75	3	100	2	66.6667	2	100	0	0	0	0	251	82.0261	757	77.4029
30	GHQAAMQML - LKTAVQMAVFIHNFK - VGFPVRPQ	48	81.3559	106	65.0307	269	75.9887	29	80.5556	11	78.5714	16	100	3	100	3	100	2	100	4	80	2	11.7647	245	80.0654	738	75.4601
31	GHQAAMQML - KTAVQMAVFIHNFKR - VGFPVRPQ	37	62.7119	96	58.8957	124	35.0282	15	41.6667	9	64.2857	15	93.75	2	66.6667	3	100	2	100	4	80	11	64.7059	223	72.8758	541	55.317
32	WIILGLNKIVRMYSP - KLVDFRELNK - FLKEKGGL	49	83.0508	124	76.0736	287	81.0734	31	86.1111	12	85.7143	13	81.25	3	100	1	33.3333	2	100	5	100	10	58.8235	239	78.1046	776	79.3456
33	WIILGLNKIVRMYSP - GIPHPAGLK - FLKEKGGL	45	76.2712	115	70.5521	282	79.661	33	91.6667	13	92.8571	9	56.25	3	100	2	66.6667	2	100	4	80	0	0	240	78.4314	748	76.4826
34	WIILGLNKIVRMYSP - KLNWASQIY - FLKEKGGL	46	77.9661	129	79.1411	289	81.6384	33	91.6667	13	92.8571	12	75	0	0	2	66.6667	2	100	4	80	10	58.8235	236	77.1242	776	79.3456
35	WIILGLNKIVRMYSP - AVFIHNFKRK - FLKEKGGL	49	83.0508	120	73.6196	286	80.791	31	86.1111	12	85.7143	13	81.25	3	100	2	66.6667	1	50	5	100	8	47.0588	245	80.0654	775	79.2434
36	PKEPFRDYV - KLVDFRELNK - FLKEKGGL	45	76.2712	119	73.0061	277	78.2486	29	80.5556	13	92.8571	12	75	1	33.3333	2	66.6667	2	100	5	100	7	41.1765	233	76.1438	745	76.1759
37	PKEPFRDYV - KLVDFRELNK - GIPHPAGLK - FLKEKGGL	45	76.2712	108	66.2577	302	85.3107	27	75	11	78.5714	15	93.75	2	66.6667	2	66.6667	2	100	0	0	12	70.5882	236	77.1242	762	77.9141
38	PKEPFRDYV - KLVDFRELNK - TVLDVGDAY - FLKEKGGL	42	71.1864	112	68.7117	300	84.7458	29	80.5556	12	85.7143	14	87.5	0	0	3	100	2	100	0	0	14	82.3529	244	79.7386	772	78.9366
39	PKEPFRDYV - KLVDFRELNK - LVGKLNWASQIY - FLKEKGGL	45	76.2712	105	64.4172	297	83.8983	27	75	12	85.7143	15	93.75	2	66.6667	3	100	1	50	0	0	9	52.9412	244	79.7386	760	77.7096
40	PKEPFRDYV - KLVDFRELNK - LVGKLNWASQIY - KLNWASQIY - FLKEKGGL	49	83.0508	83	50.9202	284	80.226	26	72.2222	12	85.7143	16	100	3	100	3	100	1	50	0	0	0	0	218	71.2418	695	71.0634
41	PKEPFRDYV - KLVDFRELNK - KLNWASQIY - FLKEKGGL	46	77.9661	107	65.6442	302	85.3107	28	77.7778	11	78.5714	16	100	3	100	2	66.6667	2	100	0	0	0	0	233	76.1438	750	76.6871
42	PKEPFRDYV - KLVDFRELNK - IVTDSQYAL - FLKEKGGL	42	71.1864	100	61.3497	291	82.2034	30	83.3333	12	85.7143	11	68.75	3	100	3	100	2	100	0	0	0	0	233	76.1438	727	74.3354
43	PKEPFRDYV - KLVDFRELNK - VTDSQYALGI - FLKEKGGL	46	77.9661	104	63.8037	298	84.1808	28	77.7778	12	85.7143	16	100	3	100	3	100	1	50	0	0	0	0	239	78.1046	750	76.6871
44	PKEPFRDYV - IVTDSQYAL - VTDSQYALGI - FLKEKGGL	43	72.8814	106	65.0307	292	82.4859	27	75	11	78.5714	16	100	3	100	3	100	2	100	0	0	0	0	228	74.5098	731	74.7444
45	PKEPFRDYV - KLVDFRELNK - KTAVQMAVF - FLKEKGGL	42	71.1864	102	62.5767	280	79.096	27	75	11	78.5714	15	93.75	3	100	2	66.6667	2	100	0	0	0	0	235	76.7974	719	73.5174
46	PKEPFRDYV - GIPHPAGLK - FLKEKGGL	46	77.9661	104	63.8037	302	85.3107	26	72.2222	11	78.5714	16	100	3	100	2	66.6667	1	50	4	80	0	0	236	77.1242	751	76.7894
47	PKEPFRDYV - TVLDVGDAY - FLKEKGGL	43	72.8814	116	71.1656	309	87.2881	30	83.3333	12	85.7143	15	93.75	0	0	3	100	2	100	3	60	0	0	247	80.719	780	79.7546
48	PKEPFRDYV - TVLDVGDAY - KLNWASQIY - FLKEKGGL	46	77.9661	108	66.2577	305	86.1582	28	77.7778	12	85.7143	16	100	3	100	3	100	1	50	4	80	0	0	247	80.719	773	79.0389
49	PKEPFRDYV - TVLDVGDAY - KTAVQMAVF - FLKEKGGL	42	71.1864	110	67.4847	291	82.2034	27	75	10	71.4286	16	100	3	100	3	100	2	100	1	20	0	0	232	75.817	737	75.3579
50	PKEPFRDYV - LVGKLNWASQIY - KLNWASQIY - FLKEKGGL	44	74.5763	103	63.1902	264	74.5763	27	75	11	78.5714	16	100	3	100	3	100	2	100	4	80	0	0	236	77.1242	713	72.9039
51	PKEPFRDYV - LVGKLNWASQIY - FLKEKGGL	44	74.5763	107	65.6442	294	83.0508	27	75	12	85.7143	15	93.75	1	33.3333	3	100	2	100	4	80	0	0	237	77.451	746	76.2781
52	PKEPFRDYV - KLNWASQIY - FLKEKGGL	53	89.8305	86	52.7607	295	83.3333	27	75	11	78.5714	16	100	3	100	2	66.6667	2	100	0	0	0	0	215	70.2614	710	72.5971
53	PKEPFRDYV - KLNWASQIY - VTDSQYALGI - FLKEKGGL	48	81.3559	81	49.6933	283	79.9435	29	80.5556	12	85.7143	11	68.75	3	100	3	100	2	100	0	0	0	0	215	70.2614	687	70.2454
54	PKEPFRDYV - KLNWASQIY - FKRKGGIGGY - FLKEKGGL	53	89.8305	86	52.7607	291	82.2034	28	77.7778	12	85.7143	16	100	3	100	3	100	1	50	0	0	0	0	226	73.8562	719	73.5174
55	PKEPFRDYV - IVTDSQYAL - FLKEKGGL	51	86.4407	83	50.9202	247	69.774	28	77.7778	11	78.5714	16	100	3	100	3	100	2	100	0	0	0	0	215	70.2614	659	67.3824
56	PKEPFRDYV - VTDSQYALGI - FLKEKGGL	47	79.661	115	70.5521	306	86.4407	32	88.8889	12	85.7143	15	93.75	0	0	3	100	2	100	0	0	0	0	248	81.0458	780	79.7546
57	PKEPFRDYV - LFLDGIDKA - FLKEKGGL	45	76.2712	108	66.2577	288	81.3559	28	77.7778	10	71.4286	16	100	3	100	3	100	2	100	0	0	0	0	233	76.1438	736	75.2556
58	PKEPFRDYV - FKRKGGIGGY - FLKEKGGL	46	77.9661	105	64.4172	284	80.226	29	80.5556	11	78.5714	15	93.75	3	100	2	66.6667	2	100	0	0	0	0	243	79.4118	740	75.6646
59	PKEPFRDYV - KTAVQMAVF - FLKEKGGL	48	81.3559	103	63.1902	262	74.0113	29	80.5556	11	78.5714	16	100	3	100	3	100	2	100	0	0	0	0	237	77.451	714	73.0061
60	PKEPFRDYV - AVFIHNFKRK - FLKEKGGL	46	77.9661	99	60.7362	287	81.0734	27	75	11	78.5714	15	93.75	1	33.3333	3	100	2	100	0	0	0	0	231	75.4902	722	73.8241
61	PKEPFRDYV - VPRRKAKII - FLKEKGGL	46	77.9661	121	74.2331	283	79.9435	29	80.5556	12	85.7143	13	81.25	3	100	1	33.3333	2	100	5	100	0	0	232	75.817	747	76.3804
62	PKEPFRDYV - KLVDFRELNK - VGFPVRPQ	42	71.1864	112	68.7117	278	78.5311	31	86.1111	13	92.8571	9	56.25	3	100	2	66.6667	2	100	4	80	0	0	230	75.1634	726	74.2331
63	PKEPFRDYV - GIPHPAGLK - VGFPVRPQ	46	77.9661	118	72.3926	284	80.226	29	80.5556	12	85.7143	13	81.25	3	100	2	66.6667	1	50	5	100	0	0	241	78.7582	754	77.0961
64	PKEPFRDYV - TVLDVGDAY - VGFPVRPQ	43	72.8814	101	61.9632	286	80.791	27	75	11	78.5714	15	93.75	1	33.3333	3	100	2	100	4	80	0	0	231	75.4902	724	74.0286
65	PKEPFRDYV - LVGKLNWASQIY - KLNWASQIY - VGFPVRPQ	48	81.3559	125	76.6871	292	82.4859	29	80.5556	12	85.7143	13	81.25	3	100	1	33.3333	2	100	5	100	0	0	242	79.085	772	78.9366
66	PKEPFRDYV - KLNWASQIY - VGFPVRPQ	43	72.8814	114	69.9387	287	81.0734	31	86.1111	13	92.8571	9	56.25	3	100	2	66.6667	2	100	4	80	0	0	239	78.1046	747	76.3804
67	PKEPFRDYV - LVGKLNWASQIY - VGFPVRPQ	49	83.0508	112	68.7117	316	89.2655	28	77.7778	12	85.7143	16	100	3	100	3	100	1	50	4	80	0	0	262	85.6209	806	82.4131
68	PKEPFRDYV - KTAVQMAVF - VGFPVRPQ	48	81.3559	121	74.2331	291	82.2034	29	80.5556	12	85.7143	13	81.25	3	100	2	66.6667	1	50	5	100	0	0	246	80.3922	771	78.8344
69	PKEPFRDYV - LKTAVQMAVFIHNFK - KTAVQMAVFIHNFKR - FLKEKGGL	51	86.4407	122	74.8466	293	82.7684	31	86.1111	12	85.7143	13	81.25	3	100	1	33.3333	2	100	0	0	0	0	238	77.7778	766	78.3231
70	PKEPFRDYV - KTAVQMAVFIHNFKR - FLKEKGGL	46	77.9661	106	65.0307	304	85.8757	32	88.8889	12	85.7143	11	68.75	3	100	3	100	2	100	3	60	0	0	251	82.0261	773	79.0389
71	PKEPFRDYV - LKTAVQMAVFIHNFK - FLKEKGGL	47	79.661	110	67.4847	272	76.8362	31	86.1111	13	92.8571	12	75	3	100	1	33.3333	2	100	0	0	0	0	236	77.1242	727	74.3354
72	SPRTLNAWV - PKEPFRDYV - KLVDFRELNK - FLKEKGGL	46	77.9661	105	64.4172	294	83.0508	27	75	11	78.5714	15	93.75	1	33.3333	3	100	2	100	4	80	0	0	241	78.7582	749	76.5849
73	SPRTLNAWV - PKEPFRDYV - TVLDVGDAY - FLKEKGGL	46	77.9661	105	64.4172	298	84.1808	27	75	11	78.5714	15	93.75	1	33.3333	3	100	2	100	4	80	0	0	241	78.7582	753	76.9939
74	SPRTLNAWV - PKEPFRDYV - LVGKLNWASQIY - KLNWASQIY - FLKEKGGL	46	77.9661	108	66.2577	296	83.6158	27	75	11	78.5714	15	93.75	1	33.3333	3	100	2	100	4	80	0	0	243	79.4118	756	77.3006
75	SPRTLNAWV - PKEPFRDYV - KLNWASQIY - FLKEKGGL	46	77.9661	99	60.7362	291	82.2034	27	75	11	78.5714	15	93.75	1	33.3333	3	100	2	100	0	0	0	0	231	75.4902	726	74.2331
76	SPRTLNAWV - PKEPFRDYV - LVGKLNWASQIY - FLKEKGGL	46	77.9661	102	62.5767	289	81.6384	27	75	11	78.5714	15	93.75	1	33.3333	3	100	2	100	0	0	0	0	233	76.1438	729	74.5399
77	GHQAAMQML - WIILGLNKIVRMYSP - GLNKIVRMY - KLNWASQIY - FLKEKGGL	49	83.0508	102	62.5767	294	83.0508	29	80.5556	11	78.5714	15	93.75	1	33.3333	3	100	2	100	0	0	0	0	239	78.1046	745	76.1759
78	GHQAAMQML - WIILGLNKIVRMYSP - KLNWASQIY - FLKEKGGL	49	83.0508	102	62.5767	298	84.1808	29	80.5556	11	78.5714	15	93.75	1	33.3333	3	100	2	100	0	0	0	0	239	78.1046	749	76.5849
79	GHQAAMQML - GLNKIVRMY - PKEPFRDYV - KLVDFRELNK - FLKEKGGL	49	83.0508	105	64.4172	296	83.6158	29	80.5556	11	78.5714	15	93.75	1	33.3333	3	100	2	100	0	0	0	0	241	78.7582	752	76.8916
80	GHQAAMQML - GLNKIVRMY - PKEPFRDYV - GIPHPAGLK - FLKEKGGL	44	74.5763	118	72.3926	276	77.9661	27	75	13	92.8571	12	75	1	33.3333	2	66.6667	2	100	5	100	0	0	228	74.5098	728	74.4376
81	GHQAAMQML - GLNKIVRMY - PKEPFRDYV - LVGKLNWASQIY - KLNWASQIY - FLKEKGGL	44	74.5763	116	71.1656	277	78.2486	27	75	13	92.8571	12	75	1	33.3333	2	66.6667	2	100	5	100	0	0	226	73.8562	725	74.1309
82	GHQAAMQML - GLNKIVRMY - PKEPFRDYV - LVGKLNWASQIY - FLKEKGGL	50	84.7458	113	69.3252	315	88.9831	30	83.3333	11	78.5714	16	100	3	100	2	66.6667	2	100	4	80	12	70.5882	248	81.0458	806	82.4131
83	GHQAAMQML - GLNKIVRMY - PKEPFRDYV - KLNWASQIY - FLKEKGGL	50	84.7458	106	65.0307	305	86.1582	28	77.7778	11	78.5714	16	100	3	100	2	66.6667	1	50	4	80	8	47.0588	237	77.451	771	78.8344
84	GHQAAMQML - GLNKIVRMY - PKEPFRDYV - VTDSQYALGI - FLKEKGGL	50	84.7458	107	65.6442	307	86.7232	28	77.7778	11	78.5714	16	100	3	100	2	66.6667	1	50	4	80	12	70.5882	242	79.085	783	80.0613
85	GHQAAMQML - GLNKIVRMY - PKEPFRDYV - LFLDGIDKA - FLKEKGGL	45	76.2712	106	65.0307	293	82.7684	26	72.2222	9	64.2857	16	100	3	100	2	66.6667	2	100	1	20	6	35.2941	228	74.5098	737	75.3579
86	GHQAAMQML - PKEPFRDYV - KLVDFRELNK - FLKEKGGL	46	77.9661	106	65.0307	301	85.0282	26	72.2222	10	71.4286	16	100	3	100	2	66.6667	2	100	1	20	5	29.4118	229	74.8366	747	76.3804
87	GHQAAMQML - PKEPFRDYV - KLVDFRELNK - KLNWASQIY - FLKEKGGL	46	77.9661	106	65.0307	304	85.8757	32	88.8889	12	85.7143	11	68.75	3	100	3	100	2	100	3	60	0	0	251	82.0261	773	79.0389
88	GHQAAMQML - PKEPFRDYV - GIPHPAGLK - FLKEKGGL	47	79.661	119	73.0061	314	88.7006	32	88.8889	12	85.7143	15	93.75	0	0	3	100	2	100	3	60	14	82.3529	256	83.6601	817	83.5378
89	GHQAAMQML - PKEPFRDYV - TVLDVGDAY - FLKEKGGL	50	84.7458	111	68.0982	310	87.5706	30	83.3333	12	85.7143	16	100	3	100	3	100	1	50	4	80	9	52.9412	255	83.3333	804	82.2086
90	GHQAAMQML - PKEPFRDYV - LVGKLNWASQIY - KLNWASQIY - FLKEKGGL	50	84.7458	111	68.0982	310	87.5706	30	83.3333	12	85.7143	16	100	3	100	3	100	1	50	4	80	9	52.9412	255	83.3333	804	82.2086
91	GHQAAMQML - PKEPFRDYV - KLNWASQIY - FLKEKGGL	50	84.7458	112	68.7117	312	88.1356	30	83.3333	12	85.7143	16	100	3	100	3	100	1	50	4	80	15	88.2353	260	84.9673	818	83.6401
92	GHQAAMQML - PKEPFRDYV - LVGKLNWASQIY - FLKEKGGL	46	77.9661	112	68.7117	305	86.1582	28	77.7778	11	78.5714	16	100	3	100	3	100	2	100	1	20	5	29.4118	245	80.0654	777	79.4479
93	GHQAAMQML - PKEPFRDYV - IVTDSQYAL - VTDSQYALGI - FLKEKGGL	46	77.9661	101	61.9632	263	74.2938	29	80.5556	12	85.7143	16	100	3	100	3	100	2	100	2	40	10	58.8235	243	79.4118	730	74.6421
94	GHQAAMQML - PKEPFRDYV - VTDSQYALGI - FLKEKGGL	47	79.661	110	67.4847	299	84.4633	29	80.5556	12	85.7143	15	93.75	1	33.3333	3	100	2	100	4	80	7	41.1765	245	80.0654	774	79.1411
95	GHQAAMQML - PKEPFRDYV - IVTDSQYAL - FLKEKGGL	49	83.0508	121	74.2331	288	81.3559	31	86.1111	12	85.7143	13	81.25	3	100	2	66.6667	1	50	5	100	11	64.7059	249	81.3725	785	80.2658
96	GHQAAMQML - PKEPFRDYV - LFLDGIDKA - FLKEKGGL	49	83.0508	120	73.6196	286	80.791	31	86.1111	12	85.7143	13	81.25	3	100	2	66.6667	1	50	5	100	8	47.0588	245	80.0654	775	79.2434
97	GHQAAMQML - PKEPFRDYV - AVFIHNFKRK - FLKEKGGL	46	77.9661	104	63.8037	291	82.2034	29	80.5556	11	78.5714	15	93.75	1	33.3333	3	100	2	100	4	80	0	0	239	78.1046	745	76.1759
98	GHQAAMQML - PKEPFRDYV - KTAVQMAVF - FLKEKGGL	46	77.9661	104	63.8037	295	83.3333	29	80.5556	11	78.5714	15	93.75	1	33.3333	3	100	2	100	4	80	0	0	239	78.1046	749	76.5849
99	WIILGLNKIVRMYSP - GLNKIVRMY - KLVDFRELNK - FLKEKGGL	46	77.9661	107	65.6442	293	82.7684	29	80.5556	11	78.5714	15	93.75	1	33.3333	3	100	2	100	4	80	0	0	241	78.7582	752	76.8916
100	WIILGLNKIVRMYSP - GLNKIVRMY - GIPHPAGLK - FLKEKGGL	45	76.2712	106	65.0307	299	84.4633	27	75	12	85.7143	15	93.75	2	66.6667	3	100	1	50	0	0	15	88.2353	248	81.0458	773	79.0389
101	WIILGLNKIVRMYSP - GLNKIVRMY - KLNWASQIY - FLKEKGGL	45	76.2712	105	64.4172	297	83.8983	27	75	12	85.7143	15	93.75	2	66.6667	3	100	1	50	0	0	9	52.9412	244	79.7386	760	77.7096
102	WIILGLNKIVRMYSP - GLNKIVRMY - AVFIHNFKRK - FLKEKGGL	49	83.0508	83	50.9202	284	80.226	26	72.2222	12	85.7143	16	100	3	100	3	100	1	50	0	0	0	0	218	71.2418	695	71.0634
103	GLNKIVRMY - PKEPFRDYV - KLVDFRELNK - FLKEKGGL	46	77.9661	104	63.8037	298	84.1808	28	77.7778	12	85.7143	16	100	3	100	3	100	1	50	0	0	0	0	239	78.1046	750	76.6871
104	GLNKIVRMY - PKEPFRDYV - GIPHPAGLK - FLKEKGGL	46	77.9661	105	64.4172	300	84.7458	28	77.7778	12	85.7143	16	100	3	100	3	100	1	50	0	0	0	0	243	79.4118	757	77.4029
105	GLNKIVRMY - PKEPFRDYV - TVLDVGDAY - FLKEKGGL	46	77.9661	110	67.4847	310	87.5706	28	77.7778	11	78.5714	16	100	3	100	2	66.6667	2	100	4	80	0	0	241	78.7582	773	79.0389
106	GLNKIVRMY - PKEPFRDYV - LVGKLNWASQIY - KLNWASQIY - FLKEKGGL	42	71.1864	104	63.8037	299	84.4633	30	83.3333	12	85.7143	11	68.75	3	100	3	100	2	100	3	60	0	0	242	79.085	751	76.7894
107	GLNKIVRMY - PKEPFRDYV - KLNWASQIY - FLKEKGGL	46	77.9661	109	66.8712	307	86.7232	28	77.7778	12	85.7143	16	100	3	100	3	100	1	50	4	80	0	0	252	82.3529	781	79.8569
108	GLNKIVRMY - PKEPFRDYV - LVGKLNWASQIY - FLKEKGGL	46	77.9661	108	66.2577	305	86.1582	28	77.7778	12	85.7143	16	100	3	100	3	100	1	50	4	80	0	0	247	80.719	773	79.0389
109	GLNKIVRMY - PKEPFRDYV - IVTDSQYAL - VTDSQYALGI - FLKEKGGL	43	72.8814	110	67.4847	300	84.7458	27	75	11	78.5714	16	100	3	100	3	100	2	100	1	20	0	0	236	77.1242	752	76.8916
110	GLNKIVRMY - PKEPFRDYV - VTDSQYALGI - FLKEKGGL	42	71.1864	110	67.4847	292	82.4859	27	75	10	71.4286	16	100	3	100	3	100	2	100	1	20	0	0	235	76.7974	741	75.7669
111	GLNKIVRMY - PKEPFRDYV - IVTDSQYAL - FLKEKGGL	42	71.1864	105	64.4172	286	80.791	27	75	11	78.5714	15	93.75	3	100	2	66.6667	2	100	0	0	0	0	243	79.4118	736	75.2556
112	GLNKIVRMY - PKEPFRDYV - LFLDGIDKA - FLKEKGGL	50	84.7458	110	67.4847	307	86.7232	30	83.3333	11	78.5714	16	100	3	100	2	66.6667	2	100	0	0	0	0	240	78.4314	771	78.8344
113	GLNKIVRMY - PKEPFRDYV - AVFIHNFKRK - FLKEKGGL	46	77.9661	102	62.5767	296	83.6158	32	88.8889	12	85.7143	11	68.75	3	100	3	100	2	100	0	0	0	0	242	79.085	749	76.5849
114	GHQAAMQML - LKTAVQMAVFIHNFK - KTAVQMAVF - KTAVQMAVFIHNFKR - FLKEKGGL	50	84.7458	107	65.6442	303	85.5932	30	83.3333	12	85.7143	16	100	3	100	3	100	1	50	0	0	0	0	247	80.719	772	78.9366
115	GHQAAMQML - KTAVQMAVF - KTAVQMAVFIHNFKR - FLKEKGGL	50	84.7458	108	66.2577	305	86.1582	30	83.3333	12	85.7143	16	100	3	100	3	100	1	50	0	0	0	0	251	82.0261	779	79.6524
116	GHQAAMQML - LKTAVQMAVFIHNFK - KTAVQMAVF - FLKEKGGL	50	84.7458	107	65.6442	303	85.5932	30	83.3333	12	85.7143	16	100	3	100	3	100	1	50	0	0	0	0	247	80.719	772	78.9366
117	GHQAAMQML - GLNKIVRMY - LKTAVQMAVFIHNFK - KTAVQMAVF - KTAVQMAVFIHNFKR - FLKEKGGL	46	77.9661	108	66.2577	297	83.8983	28	77.7778	11	78.5714	16	100	3	100	3	100	2	100	0	0	0	0	237	77.451	751	76.7894
118	GHQAAMQML - GLNKIVRMY - KTAVQMAVF - KTAVQMAVFIHNFKR - FLKEKGGL	45	76.2712	108	66.2577	289	81.6384	28	77.7778	10	71.4286	16	100	3	100	3	100	2	100	0	0	0	0	236	77.1242	740	75.6646
119	GHQAAMQML - GLNKIVRMY - LKTAVQMAVFIHNFK - KTAVQMAVF - FLKEKGGL	46	77.9661	105	64.4172	294	83.0508	27	75	11	78.5714	15	93.75	1	33.3333	3	100	2	100	4	80	0	0	241	78.7582	749	76.5849
120	GLNKIVRMY - LKTAVQMAVFIHNFK - KTAVQMAVF - KTAVQMAVFIHNFKR - FLKEKGGL	46	77.9661	105	64.4172	298	84.1808	27	75	11	78.5714	15	93.75	1	33.3333	3	100	2	100	4	80	0	0	241	78.7582	753	76.9939
121	GLNKIVRMY - KTAVQMAVF - KTAVQMAVFIHNFKR - FLKEKGGL	46	77.9661	108	66.2577	296	83.6158	27	75	11	78.5714	15	93.75	1	33.3333	3	100	2	100	4	80	0	0	243	79.4118	756	77.3006
122	GLNKIVRMY - LKTAVQMAVFIHNFK - KTAVQMAVF - FLKEKGGL	46	77.9661	99	60.7362	291	82.2034	27	75	11	78.5714	15	93.75	1	33.3333	3	100	2	100	0	0	0	0	231	75.4902	726	74.2331
123	GHQAAMQML - PKEPFRDYV - KLVDFRELNK - VGFPVRPQ	46	77.9661	102	62.5767	289	81.6384	27	75	11	78.5714	15	93.75	1	33.3333	3	100	2	100	0	0	0	0	233	76.1438	729	74.5399
124	GHQAAMQML - PKEPFRDYV - GIPHPAGLK - VGFPVRPQ	49	83.0508	102	62.5767	294	83.0508	29	80.5556	11	78.5714	15	93.75	1	33.3333	3	100	2	100	0	0	0	0	239	78.1046	745	76.1759
125	GHQAAMQML - PKEPFRDYV - KLNWASQIY - VGFPVRPQ	49	83.0508	102	62.5767	298	84.1808	29	80.5556	11	78.5714	15	93.75	1	33.3333	3	100	2	100	0	0	0	0	239	78.1046	749	76.5849
126	GHQAAMQML - LKTAVQMAVFIHNFK - KTAVQMAVF - KTAVQMAVFIHNFKR - VGFPVRPQ	49	83.0508	105	64.4172	296	83.6158	29	80.5556	11	78.5714	15	93.75	1	33.3333	3	100	2	100	0	0	0	0	241	78.7582	752	76.8916
127	GHQAAMQML - LKTAVQMAVFIHNFK - KTAVQMAVF - VGFPVRPQ	46	77.9661	105	64.4172	294	83.0508	27	75	11	78.5714	15	93.75	1	33.3333	3	100	2	100	4	80	0	0	241	78.7582	749	76.5849
128	GHQAAMQML - KTAVQMAVF - KTAVQMAVFIHNFKR - VGFPVRPQ	44	74.5763	118	72.3926	276	77.9661	27	75	13	92.8571	12	75	1	33.3333	2	66.6667	2	100	5	100	0	0	228	74.5098	728	74.4376
129	GHQAAMQML - PKEPFRDYV - LKTAVQMAVFIHNFK - KTAVQMAVFIHNFKR - FLKEKGGL	44	74.5763	116	71.1656	277	78.2486	27	75	13	92.8571	12	75	1	33.3333	2	66.6667	2	100	5	100	0	0	226	73.8562	725	74.1309
130	GHQAAMQML - PKEPFRDYV - KTAVQMAVFIHNFKR - FLKEKGGL	43	72.8814	101	61.9632	286	80.791	27	75	11	78.5714	15	93.75	1	33.3333	3	100	2	100	4	80	0	0	231	75.4902	724	74.0286
131	GHQAAMQML - PKEPFRDYV - LKTAVQMAVFIHNFK - FLKEKGGL	43	72.8814	101	61.9632	290	81.9209	27	75	11	78.5714	15	93.75	1	33.3333	3	100	2	100	4	80	0	0	231	75.4902	728	74.4376
132	PKEPFRDYV - LKTAVQMAVFIHNFK - KTAVQMAVF - KTAVQMAVFIHNFKR - FLKEKGGL	43	72.8814	104	63.8037	288	81.3559	27	75	11	78.5714	15	93.75	1	33.3333	3	100	2	100	4	80	0	0	233	76.1438	731	74.7444
133	PKEPFRDYV - KTAVQMAVF - KTAVQMAVFIHNFKR - FLKEKGGL	46	77.9661	104	63.8037	291	82.2034	29	80.5556	11	78.5714	15	93.75	1	33.3333	3	100	2	100	4	80	0	0	239	78.1046	745	76.1759
134	PKEPFRDYV - LKTAVQMAVFIHNFK - KTAVQMAVF - FLKEKGGL	46	77.9661	104	63.8037	295	83.3333	29	80.5556	11	78.5714	15	93.75	1	33.3333	3	100	2	100	4	80	0	0	239	78.1046	749	76.5849
135	GHQAAMQML - PKEPFRDYV - LKTAVQMAVFIHNFK - KTAVQMAVF - KTAVQMAVFIHNFKR - FLKEKGGL	46	77.9661	107	65.6442	293	82.7684	29	80.5556	11	78.5714	15	93.75	1	33.3333	3	100	2	100	4	80	0	0	241	78.7582	752	76.8916
136	GHQAAMQML - PKEPFRDYV - KTAVQMAVF - KTAVQMAVFIHNFKR - FLKEKGGL	43	72.8814	101	61.9632	290	81.9209	27	75	11	78.5714	15	93.75	1	33.3333	3	100	2	100	4	80	0	0	231	75.4902	728	74.4376
137	GHQAAMQML - PKEPFRDYV - LKTAVQMAVFIHNFK - KTAVQMAVF - FLKEKGGL	43	72.8814	104	63.8037	288	81.3559	27	75	11	78.5714	15	93.75	1	33.3333	3	100	2	100	4	80	0	0	233	76.1438	731	74.7444
	Average	46.3358	78.5352	107.219	65.7785	290.117	81.9539	28.3869	78.8524	11.5401	82.4296	14.4234	90.146	2.16788	72.2628	2.55474	85.1582	1.74453	87.2263	2.21168	44.2336	2.27737	13.3963	237.54	77.6275	746.518	76.3311
