# Supplementary material for: Frequent associations between CTL and T-Helper epitopes in HIV-1 genomes and implications for multi-epitope vaccine designs
Source: BMC Microbiol. 2010 Aug 9;10:212. doi: 10.1186/1471-2180-10-212 (PMC2924856; doi:10.1186/1471-2180-10-212)
Supplement: Additional file 7 — Frequencies of 21 epitopes involved in 2T-3G association rules. Frequencies of 21 epitopes involved in 2T-3G association rules in different groups of HIV-1 sequences used in the analysis [file 1471-2180-10-212-S7.XLS]

## Sheet: AF-7
Additional file-7: Frequencies of 21 epitopes involved in 2T-3G association rules in different groups of HIV-1 sequences used in the analysis
Epitope	All seqs (978)	%	Ref (90)	%	Set (888)	%	M (650)	%	CRF (306)	%	N&O (22)	%
SPRTLNAWV	920	94.0695	81	90	839	94.482	611	94	292	95.4248	17	77.2727
GHQAAMQML	932	95.2965	84	93.3333	848	95.4955	631	97.0769	296	96.732	5	22.7273
WIILGLNKIVRMYSP	832	85.0716	78	86.6667	754	84.9099	575	88.4615	257	83.9869	0	0
GLNKIVRMY	926	94.683	82	91.1111	844	95.045	633	97.3846	293	95.7516	0	0
PKEPFRDYV	946	96.728	86	95.5556	860	96.8468	630	96.9231	295	96.4052	21	95.4545
KLVDFRELNK	934	95.501	86	95.5556	848	95.4955	630	96.9231	285	93.1373	19	86.3636
GIPHPAGLK	892	91.2065	80	88.8889	812	91.4414	600	92.3077	288	94.1176	4	18.1818
TVLDVGDAY	941	96.2168	82	91.1111	859	96.7342	635	97.6923	287	93.7908	19	86.3636
LVGKLNWASQIY	930	95.092	82	91.1111	848	95.4955	622	95.6923	292	95.4248	16	72.7273
KLNWASQIY	944	96.5235	84	93.3333	860	96.8468	625	96.1538	297	97.0588	22	100
IVTDSQYAL	885	90.4908	78	86.6667	807	90.8784	598	92	280	91.5033	7	31.8182
VTDSQYALGI	895	91.5133	80	88.8889	815	91.7793	608	93.5385	281	91.8301	6	27.2727
LFLDGIDKA	873	89.2638	78	86.6667	795	89.527	585	90	288	94.1176	0	0
LKTAVQMAVFIHNFK	869	88.8548	79	87.7778	790	88.964	588	90.4615	276	90.1961	5	22.7273
KTAVQMAVF	895	91.5133	82	91.1111	813	91.5541	600	92.3077	282	92.1569	13	59.0909
KTAVQMAVFIHNFKR	865	88.4458	78	86.6667	787	88.6261	586	90.1538	274	89.5425	5	22.7273
AVFIHNFKRK	855	87.4233	78	86.6667	777	87.5	567	87.2308	281	91.8301	7	31.8182
FKRKGGIGGY	846	86.5031	77	85.5556	769	86.5991	555	85.3846	276	90.1961	15	68.1818
VPRRKAKII	636	65.0307	76	84.4444	560	63.0631	366	56.3077	252	82.3529	18	81.8182
VGFPVRPQ	837	85.5828	77	85.5556	760	85.5856	557	85.6923	264	86.2745	16	72.7273
FLKEKGGL	873	89.2638	81	90	792	89.1892	576	88.6154	277	90.5229	20	90.9091
