# Supplementary material for: Frequent associations between CTL and T-Helper epitopes in HIV-1 genomes and implications for multi-epitope vaccine designs
Source: BMC Microbiol. 2010 Aug 9;10:212. doi: 10.1186/1471-2180-10-212 (PMC2924856; doi:10.1186/1471-2180-10-212)
Supplement: Additional file 10 — List of 41 associated epitopes and references to published papers that reported epitopes as conserved and/or evidence of escape. List of 41 associated epitopes and respective references that have identified the epitope as conserved and/or provided evidence of escape. It should be noted that the epitope conservation criteria and sets of HIV-1 sequences used to define conserved epitopes varied from study to study. [file 1471-2180-10-212-S10.XLS]

## Sheet: AF-10
Additional file-10: List of 41 associated epitopes and references to published papers that reported epitopes as conserved and/or evidence of escape.
	Gene	Epitope sequence	amino acid coordinates@		Type of epitope	Reference(s) that reported sequence conservation and/or signature of escape
			Start	End
	Gag	SPRTLNAWV	16	24	CTL	Reche et al., 2006
		FSPEVIPMF	32	40	CTL	Goulder et al., 1996a
		EVIPMFSAL	35	43	CTL	Goulder et al., 1996b
		SEGATPQDL	44	52	CTL	Zhang et al., 1997
		GHQAAMQML	61	69	CTL	Kurane et al., 2003
		EPRGSDIAGT	98	107	TH	Norris et al., 2004
		IYKRWIILGLNKIVR	129	143	TH
		KRWIILGLNK	131	140	CTL	Earl et al., 2009
		KRWIILGLNKIVRMY	131	145	TH	Mills et al., 1990
		WIILGLNKIVRMYSP	133	147	TH	Younes et al., 2003
		GLNKIVRMY	137	145	CTL	Zhang et al., 1997; Reche et al., 2006
		LNKIVRMYSPVSILD	138	152	TH
		VRMYSPVSI	142	150	CTL
		PKEPFRDYV	157	165	TH
		CRAPRKKGC	42	50	CTL	Yu et al., 2002
		TERQANFL	64	71	CTL
	Pol	LVGPTPVNI	76	84	CTL	Reche et al., 2006
		IETVPVKL	5	12	CTL
		GPKVKQWPL	18	26	CTL	Van der Burg et al., 1997; Reche et al., 2006
		KLVDFRELNK	73	82	CTL	De Groot et al., 2003
		GIPHPAGLK	93	101	CTL	Van der Burg et al., 1995; De Groot et al., 2003
		TVLDVGDAY	107	115	CTL	Van der Burg et al., 1995
		NETPGIRYQY	137	146	CTL
		IRYQYNVL	142	149	CTL
		LVGKLNWASQIY	260	271	CTL
		KLNWASQIY	263	271	CTL
		WEFVNTPPLVKLWYQ	414	428	TH
		GAETFYVDGA	436	445	CTL
		IVTDSQYAL	495	503	CTL	Sung and Simon, 2004
		VTDSQYALGI	496	505	CTL
		LFLDGIDKA	560	8	CTL
		LKTAVQMAVFIHNFK	172	186	TH
		KTAVQMAVF	173	181	CTL
		KTAVQMAVFIHNFKR	173	187	TH
		AVFIHNFKRK	179	188	CTL
		FKRKGGIGGY	185	194	CTL	Dinges et al., 2010
		VPRRKAKII	260	268	CTL	De Groot et al., 2008
	Env	IKQI	420	423	Ab
	Nef	VGFPVRPQ	66	73	TH	Wentworth, 1994
		RPQVPLRPM	71	79	CTL	Frater et al., 2007
		FLKEKGGL	90	97	CTL	Inwoley et al., 2005; Maurer et al., 2008
	@ Amino acid coordinates are given with respect to the corresponding gene/protein in the HIV-1 HXB2 reference sequence (GenBank Accession no: K03455)
	References:
	1. De Groot AS, Jesdale B, Martin W, Saint Aubin C, Sbai H, Bosma A, Lieberman J, Skowron G, Mansourati F, Mayer KH: Mapping cross-clade HIV-1 vaccine epitopes using a bioinformatics approach. Vaccine 2003, 21(27-30):4486-4504.
	2. De Groot AS, Rivera DS, McMurry JA, Buus S, Martin W: Identification of immunogenic HLA-B7 “Achilles' heel” epitopes within highly conserved regions of HIV. Vaccine 2008, 26(24):3059-3071.
	3. Dinges WL, Richardt J, Friedrich D, Jalbert E, Liu Y, Stevens CE, Maenza J, Collier AC, Geraghty DE, Smith J: Virus specific CD8 T cell responses better define HIV disease progression than HLA genotype. J Virol 2010, 84(9):4461-4468.
	4. Earl PL, Cotter C, Moss B, VanCott T, Currier J, Eller LA, McCutchan F, Birx DL, Michael NL, Marovich MA: Design and evaluation of multi-gene, multi-clade HIV-1 MVA vaccines. Vaccine 2009, 27(42):5885-5895.
	5. Frater AJ, Brown H, Oxenius A, Gunthard HF, Hirschel B, Robinson N, Leslie AJ, Payne R, Crawford H, Prendergast A: Effective T-cell responses select human immunodeficiency virus mutants and slow disease progression. The Journal of Virology 2007, 81(12):6742-6751.
	6. Goulder PJ, Bunce M, Krausa P, McIntyre K, Crowley S, Morgan B, Edwards A, Giangrande P, Phillips RE, McMichael AJ: Novel, cross-restricted, conserved, and immunodominant cytotoxic T lymphocyte epitopes in slow progressors in HIV type 1 infection. AIDS Res Hum Retroviruses 1996a, 12(18):1691-1698.
	7. Goulder P, Conlon C, McIntyre K, McMichael A: Identification of a novel human leukocyte antigen A26-restricted epitope in a conserved region of Gag. AIDS 1996b, 10(12):1441-1443.
	8. Inwoley A, Recordon-Pinson P, Dupuis M, Gaston J, Genete M, Minga A, Letourneur F, ROUET F, Choppin J, Fleury H: Cross-Clade Conservation of HIV Type 1 Nef Immunodominant Regions Recognized by CD8 T Cells of HIV Type 1 CRF02_AG-Infected Ivorian (West Africa). AIDS Res Hum Retroviruses 2005, 21(7):620-628.
	9. Kurane I, West K, Tuazon CU, Zeng W, Ennis FA: Definition of two new epitopes on human immunodeficiency virus type 1 gag protein recognized by human CD8+ cytotoxic T lymphocyte clones. J Clin Virol 2003, 27(1):38-43.
	10. Maurer K, Harrer EG, Goldwich A, Eismann K, Bergmann S, Schmitt-Haendle M, Spriewald B, Mueller SM, Harrer T: Role of cytotoxic T-lymphocyte-mediated immune selection in a dominant human leukocyte antigen-B8-restricted cytotoxic T-lymphocyte epitope in NEF. JAIDS J Acquired Immune Defic Syndromes 2008, 48(2):133-141.
	11. Mills KH, Kitchin PA, Mahon BP, Barnard AL, Adams SE, Kingsman SM, Kingsman AJ: HIV p24-specific helper T cell clones from immunized primates recognize highly conserved regions of HIV-1. The Journal of Immunology 1990, 144(5):1677-1683.
	12. Norris PJ, Moffett HF, Brander C, Allen TM, O'Sullivan KM, Cosimi LA, Kaufmann DE, Walker BD, Rosenberg ES: Fine specificity and cross-clade reactivity of HIV type 1 Gag-specific CD4 T cells. AIDS Res Hum Retroviruses 2004, 20(3):315-325.
	13. Reche PA, Keskin DB, Hussey RE, Ancuta P, Gabuzda D, Reinherz EL: Elicitation from virus-naive individuals of cytotoxic T lymphocytes directed against conserved HIV-1 epitopes. Med Immunol 2006, 5:1.
	14. Sung MH, Simon R: Genomewide conserved epitope profiles of HIV-1 predicted by biophysical properties of MHC binding peptides. Journal of Computational Biology 2004, 11(1):125-145.
	15. Van der Burg SH, Klein MR, Pontesilli O, Holwerda AM, Drijfhout JW, Kast WM, Miedema F, Melief CJ: HIV-1 reverse transcriptase-specific CTL against conserved epitopes do not protect against progression to AIDS. The Journal of Immunology 1997, 159(7):3648-3654.
	16. Van der Burg SH, Ras E, Drijfhout JW, Benckhuijsen WE, Bremers AJA, Melief CJM, Kast WM: An HLA class I peptide-binding assay based on competition for binding to class I molecules on intact human B cells:: Identification of conserved HIV-1 polymerase peptides binding to HLA-A* 0301. Hum Immunol 1995, 44(4):189-198.
	17. Wentworth PA, Bathurst I, Feucht PH, Erlich HA, Steimer KS: Epitopes recognized by HIV-SF2 nef-specific CD4 T-cell clones generated from HIV-1-uninfected donors. Vaccine 1994, 12(2):117-128.
	18. Younes SA, Yassine-Diab B, Dumont AR, Boulassel MR, Grossman Z, Routy JP, Sekaly RP: HIV-1 viremia prevents the establishment of interleukin 2-producing HIV-specific memory CD4 T cells endowed with proliferative capacity. J Exp Med 2003, 198(12):1909-1922.
	19. Yu XG, Shang H, Addo MM, Eldridge RL, Phillips MN, Feeney ME, Strick D, Brander C, Goulder PJR, Rosenberg ES: Important contribution of p15 Gag-specific responses to the total Gag-specific CTL responses. AIDS 2002, 16(3):321-328.
	20. Zhang C, Cornette JL, Berzofsky JA, DeLisi C: The organization of human leucocyte antigen class I epitopes in HIV genome products: implications for HIV evolution and vaccine design. Vaccine 1997, 15(12-13):1291-1302.
