# Supplementary material for: Frequent associations between CTL and T-Helper epitopes in HIV-1 genomes and implications for multi-epitope vaccine designs
Source: BMC Microbiol. 2010 Aug 9;10:212. doi: 10.1186/1471-2180-10-212 (PMC2924856; doi:10.1186/1471-2180-10-212)
Supplement: Additional file 11 — List of associated epitopes and whether canonical epitope sequences were included in the recently tested vaccine candidates. List of associated epitopes and whether or not canonical epitope sequences were included in several recently tested vaccine candidates. [file 1471-2180-10-212-S11.XLS]

## Sheet: AF-11
Additional file-11: List of associated epitopes and whether canonical epitope sequences were included in the recently tested vaccine candidates.
	Gene	Protein	Non-overlapping genomic regions		aa sequence	aa coordinates@		Type of epitope	Epitopes involved in 2T-3G^	If present in vaccine candidates
						Start	End			If present in vaccine sequences of Earl et al. 2009	If present in pKCMVp37ABA (Brave et al. 2005)	If present in RT (Isaguliants et al. 2000)	If present in LIPO-5 (Salmon-Ceron et al. 2009)
	Gag	p24		2	SPRTLNAWV	16	24	CTL	ü	yes	yes	no	no
				3	FSPEVIPMF	32	40	CTL		yes	yes	no	no
					EVIPMFSAL	35	43	CTL		yes	yes	no	no
				4	SEGATPQDL	44	52	CTL		yes	no	no	no
				5	GHQAAMQML	61	69	CTL	ü	yes	no	no	no
				6	EPRGSDIAGT	98	107	TH		yes	yes	no	no
				7	IYKRWIILGLNKIVR	129	143	TH		yes	yes	no	yes
					KRWIILGLNK	131	140	CTL		yes	yes	no	yes
					KRWIILGLNKIVRMY	131	145	TH		yes	yes	no	yes
					WIILGLNKIVRMYSP	133	147	TH	ü	yes	yes	no	yes
					GLNKIVRMY	137	145	CTL	ü	yes	yes	no	yes
					LNKIVRMYSPVSILD	138	152	TH		yes	yes	no	yes
					VRMYSPVSI	142	150	CTL		yes	yes	no	yes
				8	PKEPFRDYV	157	165	TH	ü	yes	yes	no	no
		p2p7p1p6		9	CRAPRKKGC	42	50	CTL		yes	no	no	no
				10	TERQANFL	64	71	CTL		yes	no	no	no
	Pol	PR		11	LVGPTPVNI	76	84	CTL		yes	no	no	no
		RT		12	IETVPVKL	5	12	CTL		yes	no	yes	no
				13	GPKVKQWPL	18	26	CTL		yes	no	yes	no
				14	KLVDFRELNK	73	82	CTL	ü	yes	no	yes	no
				15	GIPHPAGLK	93	101	CTL	ü	yes	no	yes	no
				16	TVLDVGDAY	107	115	CTL	ü	yes	no	no	no
				17	NETPGIRYQY	137	146	CTL		yes	no	yes	no
					IRYQYNVL	142	149	CTL		yes	no	yes	no
				18	LVGKLNWASQIY	260	271	CTL	ü	yes	no	yes	no
					KLNWASQIY	263	271	CTL	ü	yes	no	yes	no
				19	WEFVNTPPLVKLWYQ	414	428	TH		yes	no	yes	no
				20	GAETFYVDGA	436	445	CTL		yes	no	yes	no
				21	IVTDSQYAL	495	503	CTL	ü	yes	no	yes	no
					VTDSQYALGI	496	505	CTL	ü	yes	no	yes	no
		RT-Integrase		22	LFLDGIDKA	560	8	CTL	ü	yes	no	no	no
		Int		23	LKTAVQMAVFIHNFK	172	186	TH	ü	yes	no	no	no
					KTAVQMAVF	173	181	CTL	ü	yes	no	no	no
					KTAVQMAVFIHNFKR	173	187	TH	ü	yes	no	no	no
					AVFIHNFKRK	179	188	CTL	ü	yes	no	no	no
					FKRKGGIGGY	185	194	CTL	ü	yes	no	no	no
				24	VPRRKAKII	260	268	CTL	ü	yes	no	no	no
	Nef			27	VGFPVRPQ	66	73	TH	ü	no	no	no	yes
					RPQVPLRPM	71	79	CTL		no	no	no	yes
				28	FLKEKGGL	90	97	CTL	ü	no	no	no	yes
	@ Amino acid coordinates are given with respect to the corresponding gene/protein in the HIV-1 HXB2 reference sequence (GenBank Accession no: K03455)
	References:
	1. Brave A, Ljungberg K, Boberg A, Rollman E, Isaguliants M, Lundgren B, Blomberg P, Hinkula J, Wahren B: Multigene/multisubtype HIV-1 vaccine induces potent cellular and humoral immune responses by needle-free intradermal delivery. Molecular therapy 2005, 12(6):1197-1205.
	2. Earl PL, Cotter C, Moss B, VanCott T, Currier J, Eller LA, McCutchan F, Birx DL, Michael NL, Marovich MA: Design and evaluation of multi-gene, multi-clade HIV-1 MVA vaccines. Vaccine 2009, 27(42):5885-5895.
	3. Isaguliants MG, Petrakova NN, Zuber B, Pokrovskaya K, Gizatullin R, Kostyuk DA, Kjerrstrom A, Winberg G, Kochetkov SN, Hinkula J: DNA-encoding enzymatically active HIV-1 reverse transcriptase, but not the inactive mutant, confers resistance to experimental HIV-1 challenge. Intervirology 2000, 43(4-6):288-293.
	4. Salmon-Ceron D, Durier C, Desaint C: OA04-01. Safety and immunogenicity of LIPO-5, a HIV-1 lipopeptide vaccine: results of ANRS VAC18, a phase 2, randomized, double-blind, placebo-controlled trial. Retrovirology 2009, 6(Suppl 3):O25.
